# Supplementary material for: Triglycerides Promote Lipid Homeostasis during Hypoxic Stress by Balancing Fatty Acid Saturation
Source: Cell Rep. 2018 Sep 4;24(10):2596–2605.e5. doi: 10.1016/j.celrep.2018.08.015 (PMC6137821; doi:10.1016/j.celrep.2018.08.015)
Supplement: Table S1. Raw Lipidomics Data of In Vitro and In Vivo Studies, Related to Figure 1 [file mmc2.xlsx]

## Sheet: Info
	Experiment	Summary
	In vitro SCDi	Summary of the in vitro experiment containing identified lipids (n=5). Values are expressed in nmole of lipid per 1 million cells
	In vitro hypoxia	Summary of the in vitro experiment containing identified lipids (n=5). Values are expressed in nmole of lipid per 1 million cells
	In vivo	Summary of the in vivo experiment containing identified lipids. Each sample is a xenograft tumour isolated from individual mouse. Values are expressed in nmole of lipid per mg of tumour tissue

## Sheet: In vitro SCDi
Lipid	High serum (5% serum)																					Low serum (0.5% serum)
	Vehicle DMSO					Vehicle SCDi					Dox DMSO					Dox SCDi						Vehicle DMSO					Vehicle SCDi					Dox DMSO					Dox SCDi
	1_1	1_2	1_3	1_4	1_5	2_1	2_2	2_3	2_4	2_5	5_1	5_2	5_3	5_4	5_5	6_1	6_2	6_3	6_4	6_5		3_1	3_2	3_3	3_4	3_5	4_1	4_2	4_3	4_4	4_5	7_1	7_2	7_3	7_4	7_5	8_1	8_2	8_3	8_4	8_5
Cer(d18:0/16:0)	0.097187	0.130499	0.0774634	0.0867347	0.108649	0.0904103	0.0777883	0.0737415	0.130591	0.138017	0.0725585	0.0790976	0.101901	0.0949023	0.120545	0.081693	0.122661	0.100499	0.0991366	0.13568		0.17116	0.141309	0.165435	0.177635	0.112448	0.150186	0.35223	0.163327	0.170873	0.210271	0.108843	0.20877	0.115768	0.0987522	0.109683	0.12549	0.240658	0.180434	0.126091	0.141627
Cer(d18:0/20:0)	0.00504708	0.0030255	0.00151371	0.00133659	0.0047262	0.0036079	0.00523837	0.0021369	0.00487074	0.00805354	0.00717417	0.00519782	0.00388058	0.00551205	0.00449554	0.00665129	0.00437395	0.00602855	0.00615156	0.00603312		0.00720645	0.00952062	0.0115688	0.00670086	0.00429565	0.0113065	0.0132072	0.0100488	0.00695332	0.0122187	0.00466943	0.00581337	0.00653134	0.00467997	0.00530023	0.00958113	0.00931825	0.00742954	0.00626397	0.00802385
Cer(d18:0/22:0)	0.0206077	0.0204916	0.0203457	0.0263777	0.0203289	0.0240831	0.0228726	0.0237145	0.0303105	0.0373533	0.030651	0.0200406	0.0222108	0.0223021	0.0192277	0.0251426	0.0263055	0.0245511	0.0268733	0.0220789		0.0249815	0.0270879	0.0289926	0.0220735	0.0161511	0.033826	0.0413708	0.0372133	0.0316578	0.0444368	0.016656	0.0275461	0.0207277	0.0163237	0.0212866	0.0395447	0.0432979	0.0373506	0.0336147	0.0339416
Cer(d18:0/24:0)	0.0562289	0.0523609	0.0490376	0.0501429	0.049164	0.0755469	0.0641041	0.056857	0.0827095	0.0989008	0.04166	0.0307416	0.0326679	0.031511	0.0269848	0.053982	0.0453399	0.0567783	0.0527617	0.0379017		0.0330558	0.0408797	0.04235	0.0277823	0.024847	0.078995	0.0798566	0.0811923	0.0769248	0.0975572	0.0265612	0.0326209	0.0308211	0.0262806	0.0302341	0.114241	0.108128	0.0873084	0.0884138	0.0818791
Cer(d18:0/24:1)	0.31158	0.291983	0.246007	0.281754	0.290519	0.349845	0.294459	0.311965	0.422327	0.551228	0.416785	0.236902	0.286593	0.294117	0.245207	0.372464	0.347822	0.416834	0.403161	0.299724		0.381601	0.414459	0.39589	0.274713	0.288714	0.550209	0.587088	0.612082	0.609441	0.625246	0.324891	0.497679	0.401115	0.312822	0.297433	0.753091	0.646998	0.601761	0.452716	0.567283
Cer(d18:1/16:0)	0.19928	0.316118	0.145763	0.132808	0.207624	0.161562	0.154679	0.196593	0.116616	0.171827	0.281244	0.274145	0.215318	0.289714	0.287406	0.288262	0.259584	0.186054	0.250765	0.194349		0.40626	0.18785	0.467799	0.32721	0.302617	0.483743	0.40492	0.345567	0.214938	0.593086	0.290874	0.409737	0.247873	0.248188	0.112115	0.228062	0.399614	0.314988	0.416435	0.364269
Cer(d18:1/22:0)	0.113914	0.0721678	0.0770944	0.0836928	0.0823686	0.0745434	0.0722923	0.0530591	0.121501	0.121116	0.142922	0.104334	0.0989241	0.0819595	0.0534496	0.112876	0.0814123	0.110897	0.0958396	0.0857266		0.155547	0.155752	0.191118	0.133008	0.0930162	0.152626	0.230888	0.15909	0.144302	0.223032	0.0768307	0.131631	0.132025	0.0739379	0.116448	0.207625	0.181985	0.194964	0.126469	0.0831313
Cer(d18:1/24:1)	0.220915	0.18088	0.178178	0.180589	0.183278	0.144226	0.13986	0.167864	0.156614	0.223425	0.190541	0.155611	0.176825	0.177041	0.157601	0.181861	0.132368	0.155214	0.178304	0.179839		0.254265	0.265261	0.313596	0.254308	0.201581	0.283792	0.241171	0.276161	0.254281	0.309157	0.187559	0.288331	0.240636	0.197704	0.239532	0.2585	0.307079	0.221003	0.197583	0.237096
Cer(d18:1/24:2)	0.0224265	0.0247254	0.0238463	0.0324459	0.0276428	0.0142475	0.0200928	0.0185098	0.0317578	0.0265826	0.0246173	0.0308275	0.0167646	0.0207924	0.0235288	0.032987	0.0237155	0.0238096	0.0283636	0.0255802		0.0426576	0.021433	0.0534802	0.0385028	0.047249	0.0358159	0.0224652	0.0385825	0.0341869	0.0517548	0.0340586	0.0562535	0.0420763	0.0205549	0.0567708	0.0293079	0.0523407	0.0456553	0.0386122	0.0447261
Cer(d18:1/26:0)	0.0327438	0.0285975	0.0254582	0.0305827	0.0265005	0.0256057	0.0236934	0.0250179	0.036979	0.0494637	0.0402226	0.026732	0.024129	0.0219929	0.0253717	0.0363482	0.0308057	0.027139	0.0334447	0.026764		0.0324878	0.0397169	0.0342493	0.0297694	0.0168106	0.0416815	0.0424041	0.0407193	0.0279927	0.0467486	0.0261246	0.0394444	0.0357985	0.0239296	0.0328402	0.0346884	0.0383358	0.0322555	0.0282547	0.031197
Cer(d18:2/16:0)	0.0201954	0.0178582	0.0195835	0.0224283	0.0298038	0.0175997	0.0139013	0.0181546	0.0183849	0.0286135	0.0254783	0.0223284	0.0218166	0.0214809	0.0236213	0.0244844	0.0180952	0.0249042	0.0234634	0.0328309		0.0391972	0.0364935	0.0373163	0.0236771	0.0215572	0.0366309	0.0386191	0.0396421	0.0347169	0.0440097	0.0198142	0.0300199	0.0265294	0.0384403	0.0249238	0.0463477	0.0669162	0.0438385	0.0378162	0.0491528
Cer(d18:2/22:0)	0.0208189	0.0103007	0.017968	0.0147661	0.0161793	0.0178122	0.0160133	0.0162924	0.0214764	0.0226701	0.0261896	0.0229557	0.012236	0.0209744	0.0167582	0.0232459	0.0196537	0.0182103	0.0235621	0.0199255		0.022294	0.0268405	0.0366659	0.0275708	0.0246401	0.0337464	0.044945	0.0340085	0.0302484	0.0386987	0.0213259	0.0231384	0.0235299	0.0245035	0.0172596	0.0299744	0.0367811	0.0277466	0.0217688	0.0319846
Cer(d18:2/26:0)	0.0271572	0.0235097	0.0210256	0.0258055	0.0235364	0.0192896	0.018606	0.018445	0.0240521	0.0323353	0.0352587	0.0247591	0.0255454	0.0260496	0.020631	0.0183587	0.0209624	0.0212331	0.0214066	0.0201532		0.0285065	0.0315529	0.0332122	0.0306865	0.0243568	0.0249109	0.0260942	0.0238839	0.0206516	0.0274297	0.0270648	0.0307028	0.0297803	0.0260936	0.0313376	0.0180822	0.0143175	0.0156375	0.0131841	0.0158513
Cer(d18:2/26:1)	0.0100798	0.00679192	0.00747594	0.0104961	0.0066387	0.00481452	0.00546646	0.00468438	0.00631382	0.00254101	0.0112197	0.00522641	0.00383091	0.00879944	0.00774741	0.00557019	0.00671024	0.00562473	0.00499982	0.0045789		0.0119611	0.00987337	0.010472	0.00876175	0.00837602	0.0104658	0.0081599	0.00930399	0.00866016	0.00910532	0.00969682	0.0182227	0.01028	0.00908354	0.00452105	0.00117835	0.00580785	0.00364967	0.0053295	0.00503415
ChE(18:1)	4.17054	4.0917	3.09581	5.0118	4.68568	4.76503	4.83409	3.7866	9.55	8.6022	7.9336	8.78608	8.07848	6.75146	12.8308	8.6444	8.73226	9.57962	11.0812	9.91055		1.64458	2.45289	2.30521	1.80672	1.95785	2.40166	2.01413	2.50819	1.90938	2.26022	3.96757	2.48069	2.24093	2.64802	2.96545	6.28425	7.95377	4.72633	6.83477	6.79235
ChE(18:2)	1.96281	1.83712	1.54628	2.06326	1.62645	2.10461	2.34267	2.01899	4.37284	4.54873	3.64573	4.25823	3.2134	2.82543	5.27529	3.98118	4.09437	4.13121	5.29176	4.23272		0.863508	1.02285	0.969015	0.689841	0.99765	1.09598	0.854818	1.2196	0.939547	1.07017	1.40571	0.99503	0.926697	1.22756	1.32903	2.72658	3.18377	2.28116	2.91069	2.49261
ChE(20:2)	0.627191	0.819	0.688775	0.956676	0.852158	0.7782	0.881277	0.595802	1.75339	1.4739	1.2258	1.3238	1.0791	1.11633	1.96751	1.1899	1.11148	1.34017	1.42273	1.24492		0.115001	0.266454	0.228058	0.0363914	0.117366	0.127799	0.100769	0.195333	0.165	0.194655	0.321831	0.206379	0.255714	0.231937	0.196881	0.660408	0.726219	0.452326	0.600676	0.752643
ChE(20:3)	1.14606	1.38073	1.39784	1.18136	1.13721	0.98915	1.10072	0.889334	1.962	2.13472	2.31603	2.49143	2.2115	1.77121	2.81704	1.95726	1.59926	1.57383	1.94874	1.75637		0.638478	0.957908	0.697966	0.649037	0.40657	0.718829	0.231426	0.906177	0.368011	0.694239	0.457597	1.13307	1.20274	0.424451	1.31988	2.42081	1.3034	1.47745	2.55823	1.05376
ChE(20:4)	7.24439	6.54001	6.50993	7.50723	7.28998	8.69479	6.96677	6.60958	16.38	14.0362	9.62054	10.8026	8.68627	7.97028	17.9724	10.6528	9.99881	9.19428	12.7377	11.8753		2.13096	2.44918	2.54603	2.2272	2.36789	2.76839	1.85159	2.95694	2.18128	2.3807	3.21191	2.25958	2.63997	2.74425	2.38421	6.24393	7.64917	4.30032	6.57789	5.79778
ChE(20:5)	0.291161	0.30669	0.294736	0.247435	0.259543	0.386872	0.407385	0.195565	0.5216	0.570193	0.456518	0.378899	0.349265	0.351602	0.649511	0.374316	0.401392	0.500109	0.278081	0.452597		0.0719729	0.0997947	0.118056	0.0544777	0.151865	0.129846	0.0658576	0.209736	0.111667	0.121712	0.190401	0.159275	0.139041	0.123529	0.182624	0.331814	0.48926	0.223056	0.364639	0.195915
ChE(22:3)	0.781665	0.963106	0.929344	1.00197	1.17315	0.451696	1.11244	0.688092	2.1481	1.34495	0.680643	0.908713	1.02249	0.916787	2.07315	0.805367	1.00093	0.823399	1.03244	1.07634		0.0426501	0.0821341	0.0923716	0.104342	0.138107	0.0942141	0.0870706	0.0508887	0.0420801	0.115492	0.09474	0.0726297	0.0796452	0.0704227	0.0642233	0.243427	0.403401	0.158238	0.302259	0.224895
ChE(22:4)	5.46418	6.45904	5.01412	6.93778	7.05346	6.07575	6.74777	4.95728	13.8617	14.9614	6.67439	6.58604	5.90954	6.36211	12.3029	7.1393	6.47212	5.52249	6.44231	7.01597		0.79498	0.85343	0.816299	0.6935	0.804835	0.480581	0.487358	0.736016	0.520058	0.630302	0.79229	0.565253	0.492756	0.566108	0.673903	1.89329	1.98891	1.17693	2.02709	1.99807
ChE(22:5)	1.63372	1.65721	1.22949	1.41201	1.77086	1.5242	2.32234	1.19515	3.07053	3.49278	1.3104	1.80374	2.0513	1.72471	3.88019	1.94991	2.00338	2.00695	2.36871	1.94202		0.136324	0.321265	0.217146	0.211297	0.245259	0.385282	0.204242	0.187237	0.187766	0.225147	0.233672	0.114401	0.154753	0.161228	0.182817	0.449183	0.557916	0.352077	0.675743	0
ChE(22:6)	4.91502	3.91327	3.33248	3.81357	4.63611	3.96997	4.32286	3.17733	7.59629	8.17323	4.86489	5.17936	5.00247	4.80258	8.52847	5.0759	5.36143	5.07929	6.57358	4.8952		0.659514	1.08855	0.797627	0.759562	0.932618	1.08636	0.772613	0.838369	0.842481	1.02726	1.17119	0.971332	1.14731	1.03491	1.18168	2.30696	2.60037	1.66944	2.98689	2.33219
ChE(24:4)	6.90238	6.09103	5.6129	7.38385	7.8042	5.84843	6.3728	4.6158	14.2523	12.6342	5.40288	5.24386	5.05937	4.89172	10.3077	4.01123	3.70025	4.00365	4.43119	5.52801		0.637037	0.758706	0.79824	0.677921	0.590367	0.666765	0.435595	0.549564	0.436106	0.635674	0.646444	0.422018	0.455815	0.373216	0.34793	1.17961	1.30418	0.674778	1.14949	1.10373
ChE(24:5)	9.70205	9.62619	8.53116	9.12408	11.197	7.45731	11.1101	6.92378	17.3304	18.886	9.2442	7.96301	8.00257	8.52921	16.9941	7.55386	6.43979	7.28321	9.51439	6.85263		0.837117	1.73261	1.22361	1.46423	1.28136	0.976874	0.834593	0.807381	0.690364	0.978994	1.23339	0.819526	0.813264	0.802851	0.739208	1.70277	2.81023	1.18556	1.98098	2.1956
ChE(24:6)	4.419	3.86947	3.58745	3.46727	4.53262	3.09551	4.9151	3.04523	7.1628	7.84111	3.48486	3.72544	3.90274	3.66083	7.56311	3.77372	3.67908	3.14827	4.1714	3.97069		0.39604	0.627539	0.411811	0.572919	0.579615	0.397565	0.259953	0.352629	0.386278	0.364013	0.379357	0.136766	0.329918	0.581996	0.400009	1.06171	1.14508	0.452101	1.30305	0.996976
ChE(26:1)	0.28465	0.346904	0.236764	0.478288	0.445379	0.271849	0.539993	0.371077	1.1038	0.69141	0.391496	0.458437	0.419987	0.325848	0.534106	0.32454	0.403116	0.286356	0.63827	0.303308		0	0.0226031	0.020163	0	0.138886	0.0595895	0	0.0494139	0.0409524	0.0240245	0.094346	0.101503	0.101572	0.182001	0.107971	0.307145	0.320385	0.265838	0.353827	0.422437
ChE(26:2)	0.538427	0.565977	0.512343	0.562637	0.494748	0.456522	0.653956	0.315335	1.25479	1.39737	0.561577	0.416762	0.420215	0.392514	0.787291	0.468486	0.321705	0.454981	0.499004	0.407041		0.0290825	0.0862753	0.021596	0.035636	0.10103	0.0601155	0.0401375	0.0302502	0.11859	0.0728108	0.176506	0.128452	0.0750532	0.109236	0.117451	0.225467	0.559789	0.190654	0.215885	0.295345
ChE(26:3)	1.20072	1.08513	1.15371	1.21466	1.69233	0.735732	1.39809	0.797492	2.85437	2.12629	0.889867	1.03558	0.794073	0.931749	1.7158	0.710656	0.679894	0.854129	0.924502	0.822276		0.168709	0.287616	0.329194	0.168454	0.264278	0.177795	0.0814246	0.263319	0.151291	0.0981119	0.232652	0.101995	0.101256	0.140046	0.105927	0.407734	0.522852	0.201227	0.367821	0.510727
ChE(26:4)	7.14707	6.19328	5.59851	7.19841	7.01313	3.74862	6.39527	3.69235	11.4793	9.26032	3.86912	5.11539	4.47605	4.40354	8.02482	2.98591	3.84093	2.58239	3.31776	3.48244		0.836035	1.61227	0.975802	0.964474	0.869026	1.04682	0.652299	0.849349	0.791925	0.840471	1.04586	0.800641	0.732788	0.565978	0.642885	1.20095	1.65647	0.92122	1.5183	1.66014
ChE(26:5)	13.7052	14.4247	13.4793	15.1199	14.1322	9.81249	11.5027	8.50747	23.982	20.6898	11.3901	15.0869	13.9607	12.7544	27.4324	11.0349	10.952	9.55115	14.1766	9.85717		3.21984	3.28655	3.89078	4.40366	4.19746	2.72215	2.02387	3.19742	2.39104	2.41452	4.52329	2.84155	2.86595	3.26973	2.75531	3.85006	5.94845	2.25139	3.61431	5.37422
ChE(26:6)	5.84848	5.9152	4.48717	5.86805	6.99778	3.93217	5.18966	3.49403	9.32657	9.3809	5.91891	5.6398	5.85596	5.21563	9.08346	4.70858	4.34836	4.21438	5.47841	4.26249		1.31942	1.8405	1.37094	1.53176	1.40683	1.01973	0.814294	1.23359	0.533426	1.01822	1.90495	1.30881	1.115	1.25174	1.3167	2.24137	2.66237	1.74888	2.33727	2.49769
ChE(28:5)	7.98517	7.07101	5.69325	7.01312	7.68618	4.36849	5.95462	4.08789	10.8044	7.46408	5.11944	5.40284	5.23146	4.81229	8.8701	3.57986	4.07805	3.65928	5.17133	4.4558		2.15103	3.07489	2.25264	2.79279	2.8738	2.43186	1.20938	1.98118	1.84915	1.93071	2.48966	1.9109	1.82024	1.79743	1.85672	2.15896	2.83215	1.6254	2.15273	2.62226
ChE(28:6)	1.3882	1.35428	1.33267	1.856	2.13109	0.865833	1.5957	1.03335	2.32531	2.32293	1.44045	1.45701	1.46258	1.31027	2.56971	0.97674	0.97709	0.941033	1.20907	1.05541		0.454826	0.527212	0.559195	0.528289	0.613692	0.46999	0.38384	0.398883	0.345233	0.409645	0.680332	0.437288	0.425894	0.497253	0.501252	0.573462	0.880284	0.370838	0.733394	0.891585
DG(16:0/16:0)	0.0040094	0.0037119	0.00309987	0.00394646	0.00423529	0.00346666	0.00266709	0.00433563	0.00482762	0.0039093	0.00261411	0.00499217	0.00602413	0.00485733	0.00318981	0.00409753	0.00536636	0.00556395	0.00426012	0.00321661		0.00611503	0.00588212	0.00561043	0.00622673	0.00522517	0.019391	0.0120131	0.0183909	0.0128582	0.0201801	0.00905683	0.0134356	0.00933528	0.0072426	0.00498361	0.0506024	0.0351774	0.0181917	0.0342196	0.048193
DG(16:0/16:1)	0.00661177	0.00410556	0.00370253	0.00486661	0.00549447	0.0040346	0.00392537	0.00250764	0.00537926	0.00365113	0.00731327	0.00280163	0.00540542	0.00589607	0.00316109	0.0038555	0.00503813	0.00360034	0.00423826	0.00419425		0.00794192	0.00854921	0.00919671	0.00818343	0.00658996	0.00664222	0.00366359	0.00602471	0.00605134	0.00474789	0.0160502	0.0175129	0.0132674	0.0115979	0.0173763	0.00612637	0.00974874	0.00978832	0.0101142	0.00874579
DG(16:1/18:1)	0.0128927	0.0091955	0.00662643	0.00945625	0.00995947	0.00508712	0.00580049	0.00433753	0.00831497	0.00636318	0.0142257	0.00557073	0.0132393	0.00697739	0.00770644	0.00689258	0.0100837	0.00626774	0.00578791	0.00694674		0.00992769	0.0160562	0.00890125	0.00993723	0.0096341	0.00413045	0.00221629	0.00315529	0.00496812	0.00333297	0.0257849	0.0244593	0.0198601	0.0169714	0.0233386	0.00601409	0.00599251	0.00691872	0.00725753	0.00515355
DG(18:0/16:0)	0.0431927	0.043355	0.0316888	0.0313698	0.0314111	0.0393428	0.0379587	0.0340988	0.0305547	0.0198927	0.0152224	0.0356588	0.0434463	0.0373461	0.0324401	0.03176	0.0400823	0.0466554	0.0432294	0.0334232		0.0374217	0.0522541	0.0352484	0.033604	0.0272659	0.074158	0.0463543	0.0702447	0.0690476	0.0705169	0.0336446	0.0507161	0.037133	0.0386703	0.0506778	0.108445	0.0800338	0.083027	0.0816248	0.0846202
DG(18:0/18:0)	0.0103581	0.00409777	0.00429867	0.00438469	0.00296384	0.00547556	0.00784027	0.00438854	0.00563639	0.00431673	0.00320077	0.00295534	0.00243576	0.00289624	0.0025054	0.00329636	0.00456518	0.00579789	0.00611669	0.00285076		0.00225129	0.00416254	0.00376709	0.0031658	0.00219529	0.01509	0.0126213	0.0151129	0.0131784	0.0132185	0.00255327	0.00466485	0.00297471	0.00355735	0.00355637	0.0173078	0.0196872	0.015708	0.0146269	0.0199648
DG(18:0/18:1)	0.012539	0.0225835	0.0214632	0.0253421	0.0211627	0.0271159	0.022026	0.0150964	0.0293728	0.0249263	0.0290132	0.0221164	0.0211196	0.0187801	0.0175908	0.0161498	0.0244638	0.0267724	0.0216261	0.0161154		0.0204126	0.0266655	0.0251331	0.0212897	0.0160017	0.0322039	0.0196849	0.030408	0.0274335	0.0282324	0.015568	0.0310955	0.024402	0.0234674	0.0163943	0.0652074	0.0617022	0.0402172	0.0506424	0.0229001
DG(18:0/20:3)	0.00176673	0.00096913	0.000762539	0.00148399	0.0011996	0.00129841	0.00118373	0.00078625	0.00129642	0.00133779	0.00179819	0.00108516	0.00207471	0.000872712	0.00159118	0.00122979	0.00222194	0.00177455	0.00176786	0.00117647		0.000657866	0.00171128	0.00102735	0.000614707	0.000596115	0.00154594	0.000483028	0.0020895	0.00165363	0.00142416	0.000986149	0.00207461	0.00101192	0.00112106	0.00116028	0.00336056	0.00289467	0.00177628	0.00277641	0.00105442
DG(18:0/20:4)	0.0429082	0.0324639	0.0236502	0.030991	0.0302342	0.0329582	0.0320507	0.0268296	0.0424593	0.0360856	0.0574216	0.0336853	0.043131	0.0295164	0.0282135	0.0236286	0.0476489	0.0412699	0.0459854	0.0301087		0.0158053	0.0290316	0.0277744	0.0210599	0.0130462	0.0392163	0.0157755	0.0377106	0.0306764	0.017652	0.0245136	0.0285769	0.0199347	0.0177351	0.0255075	0.0286801	0.0596638	0.045842	0.0576092	0.0311068
DG(18:1/18:1)	0.0383502	0.0307494	0.0256206	0.0249193	0.0284375	0.0243953	0.0220467	0.0189092	0.0269951	0.0201291	0.0323179	0.0236679	0.0264574	0.0228906	0.0176933	0.0135999	0.0210255	0.0200832	0.0180978	0.0175004		0.0225246	0.0299393	0.0304704	0.0263458	0.0183084	0.0179328	0.0113389	0.0162468	0.0155355	0.0133811	0.0360917	0.0423223	0.0317277	0.0303925	0.039674	0.0256463	0.0228675	0.0184525	0.0243513	0.013885
DG(18:1/18:2)	0.014258	0.0104303	0.0110156	0.0100726	0.0103984	0.0122031	0.00913917	0.0101709	0.013348	0.0042426	0.0124779	0.0094654	0.00913667	0.00896477	0.00915473	0.00369542	0.00876705	0.0100566	0.00948882	0.00670425		0.00608124	0.0084914	0.00912182	0.00737467	0.00574467	0.00541182	0.00373124	0.00710347	0.00596636	0.00509001	0.00836584	0.00817849	0.00831702	0.00797355	0.0084134	0.00946034	0.00798855	0.00677773	0.0107289	0.00441966
DG(18:1/20:2)	0.00701548	0.00725641	0.00371292	0.00537104	0.00674882	0.00580583	0.00766702	0.00481422	0.00849563	0.00828068	0.00787353	0.00490369	0.00341788	0.00369217	0.00629717	0.00365603	0.00453893	0.00728341	0.00495409	0.00480108		0.00417796	0.00548662	0.00431334	0.00390792	0.00518591	0.00375043	0.00255074	0.00486397	0.0051252	0.00313405	0.00497943	0.0052797	0.0043115	0.00441734	0.00348513	0.00390881	0.0128535	0.00428565	0.00735844	0.00411563
DG(18:1/20:4)	0.0135343	0.0101708	0.00909045	0.0095988	0.00733655	0.00755171	0.00839465	0.00716962	0.0112993	0.00728665	0.00625025	0.0107671	0.00921316	0.00613249	0.00776259	0.0083434	0.00395881	0.0094252	0.00992798	0.00853061		0.0055921	0.00788978	0.0113174	0.00673952	0.00356227	0.00759005	0.00369624	0.000780653	0.00568273	0.00489769	0.0149516	0.00680958	0.00927845	0.0101801	0.0151054	0.00520562	0.0109424	0.00667761	0.0101231	0.00545441
DG(20:1/18:1)	0.0128093	0.00902592	0.00775007	0.00714862	0.00854163	0.00840372	0.0069196	0.0057604	0.00853789	0.00739426	0.00847895	0.00826482	0.00725886	0.00671065	0.00603726	0.00391316	0.0061551	0.00780292	0.00722512	0.00445818		0.00690704	0.00920077	0.00793259	0.00750364	0.00421585	0.0059995	0.00361214	0.00622048	0.00650298	0.00473739	0.00674891	0.00951099	0.00745565	0.00701538	0.01023	0.00759552	0.00798164	0.00657342	0.00837028	0.00523306
DG(26:1/16:0)	0.00637236	0.00464818	0.0024409	0.00415252	0.00441809	0.00610197	0.00574249	0.00611141	0.00836317	0.0057991	0.00410039	0.00355244	0.00399775	0.00438761	0.00374011	0.00468436	0.00680315	0.0069807	0.00772307	0.00427091		0.00593456	0.00527723	0.00630412	0.00533563	0.00549225	0.0151127	0.00745466	0.0141672	0.0145355	0.0112672	0.00665593	0.00915165	0.0067904	0.00619304	0.00855463	0.0134524	0.0146862	0.011093	0.0135492	0.0135312
DG(26:1/18:1)	0.0111391	0.00897816	0.00622875	0.00718636	0.00889553	0.00718293	0.00704722	0.00758441	0.0087653	0.00666857	0.00681072	0.00670222	0.00708942	0.0066703	0.0061697	0.00438858	0.00562662	0.0067987	0.00647605	0.00422717		0.00814883	0.0108757	0.0106984	0.00901109	0.0095449	0.00816571	0.00441632	0.007615	0.0073809	0.00703211	0.00724029	0.0111023	0.00807491	0.00703906	0.0102738	0.00474485	0.00556553	0.00488523	0.00555405	0.00416229
DG(26:6/18:1)	0.00185296	0.00176373	0.00228868	0.00152829	0.00208829	0.00218361	0.0012388	0.00120998	0.00265767	0.00126695	0.0011355	0.00207048	0.00176585	0.00160535	0.00129274	0.000503472	0.0012739	0.001131	0.000432295	0.00119695		0.00178967	0.00159733	0.00288038	0.00138158	0.00158827	0.000476736	0.000368878	0.00106959	0.00109	0.000401689	0.00132077	0.00101535	0.000981467	0.00111032	0.00161566	0.000498224	0.000230651	0.00013574	0.000194145	0.000164742
PC(16:0/16:1)	1.82804	1.85655	2.45555	2.18609	2.43791	1.70409	1.70915	1.55666	1.77549	1.87006	2.85682	2.81291	2.58085	2.1204	2.56334	1.83294	1.50723	1.85186	1.51271	1.81139		1.70346	1.13344	1.30191	1.89911	1.86212	1.32955	1.02269	1.21866	0.967221	1.09239	4.59913	1.70965	5.75798	4.85572	4.83804	1.61047	1.39804	1.07928	1.30211	1.6622
PC(16:0/18:1)	9.1468	8.92815	10.0686	9.18491	8.90695	8.11682	8.10744	9.17037	10.194	8.8763	10.1931	9.56735	9.62612	10.7179	9.38737	7.29293	7.3763	7.50645	7.16375	7.50524		9.97162	8.59019	9.22816	10.8606	8.07147	5.49621	4.60905	4.59516	5.39389	4.02888	9.80139	10.4951	12.1872	9.73152	9.9324	4.74439	2.56052	4.43781	3.61684	4.77762
PC(16:0/20:4)	1.60951	1.66526	1.61486	1.56838	1.70128	1.37462	1.51277	1.66395	1.83455	1.77745	1.61309	1.62091	1.52256	1.73985	1.83311	1.4212	1.36546	1.52445	1.25937	1.44138		1.16193	1.0028	1.12732	1.12692	1.06617	0.829376	0.747179	0.796896	0.804008	0.79476	1.24619	1.24284	1.33421	1.13196	1.13061	0.927616	1.0801	0.878692	0.927751	1.16629
PC(16:0/22:6)	0.0988839	0.112568	0.138234	0.11944	0.111954	0.0838989	0.0937713	0.0988507	0.100663	0.0938486	0.14559	0.118539	0.100807	0.112367	0.147776	0.0916556	0.0833233	0.0979636	0.0945258	0.0985404		0.102818	0.0896557	0.0864594	0.0976289	0.11479	0.0428689	0.0383455	0.0483654	0.0441603	0.0417827	0.126964	0.108136	0.123183	0.104472	0.115291	0.0558587	0.0498864	0.0497653	0.056752	0.0492099
PC(16:1/18:2)	0.189761	0.204408	0.141243	0.140271	0.21671	0.106056	0.12184	0.196914	0.168022	0.164328	0.175802	0.121335	0.172822	0.198669	0.160834	0.138642	0.140636	0.147312	0.162986	0.111918		0.199902	0.130792	0.133525	0.189188	0.13326	0.0735176	0.068227	0.0795948	0.0722462	0.0716555	0.210025	0.212729	0.255253	0.159748	0.220646	0.101515	0.0828354	0.0777361	0.0864473	0.104443
PC(18:0/18:0)	0.0301057	0.0300671	0.0174291	0.0283178	0.0243404	0.0279957	0.0329376	0.0381564	0.0352562	0.038324	0.0185255	0.0319453	0.0291024	0.0254346	0.0300514	0.0178998	0.0352552	0.0351691	0.0336846	0.0330364		0.0392295	0.0276234	0.0159598	0.039189	0.0344711	0.0487582	0.042215	0.0476	0.0472481	0.0458778	0.0365744	0.0422009	0.0462183	0.0347572	0.0377287	0.0590508	0.0578119	0.045603	0.0509862	0.0556776
PC(18:0/18:1)	1.46812	1.48736	1.50376	1.42902	1.57552	1.61751	1.55724	1.62379	1.67986	1.64226	1.39281	1.30827	1.31531	1.40665	1.42949	1.34283	1.33015	1.29604	1.31275	1.28323		1.36858	1.18202	1.21792	1.30012	1.12961	1.26891	1.17012	1.27882	1.22038	1.18964	1.2653	1.25096	1.45155	1.18967	1.24177	1.5277	1.53311	1.3362	1.39634	1.64067
PC(18:0/20:0)	0.00350949	0.00386444	0.00529735	0.00325187	0.00331281	0.00290347	0.00332192	0.00495502	0.00590095	0.00583036	0.00576288	0.00534843	0.00509779	0.00320968	0.00210202	0.00438947	0.0035815	0.00659052	0.00660446	0.00634428		0.00835387	0.006395	0.00752022	0.00679291	0.00690482	0.0116201	0.00962655	0.0120698	0.0119934	0.010369	0.00937661	0.0102118	0.00964482	0.00794154	0.00924604	0.0152854	0.0167863	0.0142744	0.0146682	0.00793035
PC(18:0/20:4)	0.739434	0.665226	0.681547	0.730147	0.761744	0.584974	0.627889	0.655835	0.697315	0.554899	0.824163	0.718207	0.732402	0.785656	0.915216	0.711247	0.695157	0.649408	0.609896	0.682274		0.736308	0.609691	0.56111	0.63607	0.680719	0.422778	0.359648	0.413674	0.365641	0.35512	0.565676	0.622929	0.645546	0.542149	0.598286	0.393197	0.427548	0.377253	0.387994	0.410358
PC(18:1/18:1)	1.42625	2.90891	3.61765	3.20329	1.40192	1.17943	2.1411	1.19787	2.31781	2.28991	3.00027	2.40228	1.22486	1.43013	1.46062	2.12975	0.946645	2.04584	1.40259	1.26992		2.48541	2.33543	1.45738	1.40749	2.43003	0.751441	0.568855	0.972379	0.82006	0.631935	1.91648	3.00059	3.09527	1.14181	2.90544	0.65483	0.649567	0.87105	0.682018	0.972842
PC(18:1/18:2)	0.956661	0.876425	0.891133	0.841583	1.00171	0.64794	0.605617	0.579647	0.820052	0.770285	0.972421	0.962791	0.861315	0.716997	1.0175	0.619773	0.609711	0.716898	0.608271	0.679519		0.669047	0.431617	0.463076	0.624741	0.591732	0.278477	0.233721	0.269684	0.278528	0.277329	0.582126	0.647064	0.665427	0.591589	0.6444	0.27847	0.271582	0.161847	0.25126	0.251248
PC(18:1/20:0)	0.0493636	0.050903	0.0475014	0.0456295	0.0443948	0.0462947	0.0473549	0.0537896	0.0531251	0.0505388	0.0507009	0.0501178	0.0457442	0.0481042	0.0469229	0.0487417	0.0484648	0.0515017	0.0491572	0.0475286		0.0655583	0.058004	0.0554908	0.0663597	0.0604885	0.0597635	0.051562	0.0545989	0.0572085	0.0565908	0.0688738	0.0712394	0.0798745	0.0664218	0.0645757	0.0771515	0.0721787	0.0706222	0.0657325	0.0634108
PC(18:1/20:1)	0.155301	0.241281	0.149903	0.259711	0.289463	0.0929608	0.192347	0.108412	0.201336	0.206459	0.236569	0.252357	0.233961	0.256694	0.144137	0.114694	0.104504	0.151415	0.179128	0.173649		0.220034	0.245382	0.281762	0.306525	0.281394	0.138156	0.1098	0.13655	0.130247	0.137949	0.26061	0.293102	0.335634	0.271084	0.242764	0.10089	0.0793315	0.12237	0.0780774	0.103655
PC(18:1/20:4)	0.939434	0.626489	0.977416	0.431002	1.04714	0.670359	0.733248	0.832626	0.963257	0.812634	0.370206	0.955324	0.9743	0.590541	0.956525	0.731327	0.540207	0.556993	0.687021	0.810141		0.649822	0.602213	0.608942	0.311612	0.637803	0.355644	0.200533	0.34458	0.264748	0.184616	0.735814	0.763623	0.617737	0.749562	0.499679	0.351466	0.418332	0.400066	0.379326	0.108661
PC(18:1/22:6)	0.0457166	0.0437875	0.0378975	0.0398566	0.0436485	0.0232806	0.0223669	0.037411	0.0311351	0.0298058	0.0607026	0.0395033	0.0401954	0.0455945	0.0403805	0.0320717	0.0302892	0.0359647	0.0251631	0.0282854		0.0580275	0.0458664	0.0474779	0.0507064	0.0404282	0.0196715	0.0153596	0.0179889	0.0186274	0.0193083	0.0536439	0.0612675	0.063877	0.0495391	0.0606399	0.0247675	0.0230587	0.0240757	0.027049	0.0219599
PC(20:0/20:4)	0.245514	0.267558	0.218287	0.230748	0.238273	0.141187	0.164571	0.16878	0.187138	0.183472	0.227767	0.170813	0.195569	0.197915	0.225541	0.157301	0.137356	0.12829	0.141656	0.152905		0.226289	0.223806	0.220163	0.250513	0.224198	0.111707	0.105136	0.114732	0.107708	0.111164	0.122346	0.120706	0.136089	0.118137	0.130849	0.0788977	0.070886	0.0631314	0.0673114	0.0700551
PE(16:0/16:0)	0.157453	0.138296	0.208223	0.207303	0.174398	0.0963598	0.12712	0.128017	0.187967	0.194242	0.201768	0.170208	0.182876	0.191128	0.211372	0.188856	0.165002	0.169019	0.162964	0.174009		0.224081	0.236245	0.192517	0.222791	0.186987	0.161468	0.18588	0.151391	0.150861	0.141911	0.215405	0.276933	0.227195	0.222577	0.21063	0.162142	0.233397	0.198059	0.161372	0.201016
PE(16:0/18:1)	3.66725	3.9956	3.8509	3.60137	3.90218	2.98323	3.24246	3.04075	4.59018	4.64347	3.99029	3.21699	3.7808	4.07964	4.27811	4.15625	3.07366	4.02779	3.46359	3.63686		5.17898	4.65266	4.89218	5.11377	3.90998	2.88523	3.3233	2.97226	3.25907	3.0166	5.20654	6.58928	6.6428	5.7394	4.77437	3.01758	4.24204	3.67633	3.3176	3.36912
PE(16:0/22:4)	1.27435	1.52658	1.56997	1.38798	1.49082	1.37043	1.63917	1.51362	2.2991	2.34228	1.57516	1.45165	1.36628	1.4479	1.41652	1.82693	1.53955	1.62927	1.6803	1.82017		1.53736	1.48455	1.51376	1.64012	1.24539	1.13879	1.30931	1.18835	1.4068	1.13019	1.64855	1.67958	1.86422	1.7486	1.5487	1.39358	1.73589	1.34672	1.1304	1.30867
PE(16:0/22:6)	0.671865	0.786665	0.67811	0.671759	0.696698	0.612742	0.623194	0.581212	0.991035	0.994752	0.653973	0.718304	0.597426	0.738693	0.71254	0.916369	0.714938	0.697996	0.716683	0.64862		0.43744	0.549508	0.454173	0.472824	0.44796	0.356303	0.421869	0.330606	0.412389	0.347663	0.491863	0.545034	0.593146	0.495466	0.525181	0.478884	0.593505	0.482121	0.413411	0.483102
PE(16:1/18:1)	0.512853	0.542597	0.499845	0.405983	0.497125	0.418162	0.390402	0.392551	0.549292	0.721672	0.598958	0.490659	0.548792	0.544788	0.575951	0.524097	0.537444	0.562186	0.533074	0.561359		0.639346	0.582476	0.553892	0.494151	0.545965	0.385254	0.499959	0.371819	0.468464	0.440869	0.639159	0.856033	0.830002	0.710745	0.586245	0.516164	0.744889	0.649356	0.508595	0.393972
PE(17:1/18:1)	0.137155	0.314483	0.129516	0.326507	0.303336	0.223146	0.221187	0.211412	0.308363	0.351079	0.380721	0.300321	0.105512	0.334641	0.1539	0.145942	0.169061	0.274649	0.291572	0.254114		0.113365	0.129105	0.309797	0.318317	0.0611761	0.155728	0.184382	0.164281	0.116154	0.14901	0.402401	0.296499	0.422891	0.118424	0.374902	0.21257	0.0747847	0.243405	0.105396	0.0911324
PE(18:0/18:1)	7.50908	6.8587	7.41195	7.71489	7.15324	7.34973	7.25621	7.21516	11.8793	11.0105	5.71485	5.19627	4.84304	5.54414	5.49422	7.89381	6.35306	6.97426	6.67411	6.3912		7.41265	7.8647	7.50674	7.42392	5.9016	7.01715	7.68967	7.21034	8.45727	7.46516	6.78691	8.40695	8.49242	7.09821	6.54279	7.27642	8.53108	8.04966	7.30069	8.00678
PE(18:0/20:3)	1.30417	1.4439	1.49372	1.30011	1.44308	1.51415	1.50087	1.31706	2.2884	2.40485	1.13176	1.08129	1.03761	1.13929	1.287	1.37314	1.33597	1.31331	1.17028	1.16035		1.21044	1.23922	1.25575	1.1599	0.974444	1.01192	1.2541	1.01523	1.1827	1.16123	0.729484	1.13593	1.08808	0.891978	0.897738	1.2681	1.42265	1.18987	1.14964	1.14838
PE(18:0/20:4)	16.4092	15.2386	16.4582	17.4701	17.0699	16.8327	16.617	18.0716	28.2974	27.2716	17.7986	15.2194	13.9487	17.23	16.1108	22.7634	17.356	19.6461	18.4453	17.8475		12.9363	13.6398	12.653	11.6437	11.9517	15.6138	16.7015	14.1275	15.398	13.8563	14.0969	14.5044	14.9001	14.3559	12.7997	15.8865	19.6566	18.4578	16.0363	16.8936
PE(18:0/22:4)	4.89969	5.26985	5.05338	5.66304	4.58966	5.15219	5.9307	5.53773	7.88257	9.57018	4.91232	4.6853	4.50052	4.82893	4.83486	6.23728	6.00055	5.72468	6.25546	5.92386		3.61391	4.40443	3.46713	3.95998	3.93068	4.22975	5.43408	4.27042	4.68666	4.15356	3.53538	4.19384	3.73457	3.67978	3.57181	3.20036	5.11412	5.36432	4.1791	4.68112
PE(18:0/22:5)	2.49978	2.37203	2.54968	2.5076	2.7203	2.10355	2.64922	2.58613	4.44901	4.46204	2.53113	2.49707	2.10157	2.49879	2.52101	3.49632	2.61972	3.26731	3.19128	3.1848		2.08432	2.03649	1.94382	2.06452	1.7976	1.96296	2.38242	2.00202	2.11521	1.72182	1.8265	2.30015	1.86209	1.75813	1.94831	2.149	2.54101	2.25497	2.02278	2.4135
PE(18:0/22:6)	2.76317	2.77404	2.9247	2.60191	2.32725	3.04839	3.26997	3.35115	5.38216	4.90621	2.68379	2.53114	2.38732	2.84743	2.32721	3.22159	2.71297	3.01897	3.18517	3.11924		1.80705	2.04159	1.91981	1.93135	1.67872	2.16755	2.22024	1.9324	2.41679	1.54571	1.70906	2.19315	2.19718	1.77603	1.68184	2.02178	2.61254	2.28697	1.59962	2.07339
PE(18:1/18:1)	6.35099	6.28128	6.20514	6.77884	6.48409	4.208	1.50742	4.44879	6.59878	6.54405	6.44389	5.10681	4.95707	5.8484	5.03695	5.76227	4.42703	5.0922	5.14228	5.15281		6.70916	6.53868	6.33571	6.95707	4.95059	3.36354	3.83637	3.39262	3.55978	3.31678	7.46016	8.50056	8.56562	7.04459	6.54786	3.54921	2.39915	3.66528	3.31735	3.48633
PE(18:1/20:3)	0.576927	0.562182	0.530041	0.553063	0.540335	0.432532	0.484417	0.47135	0.72766	0.706153	0.531275	0.434444	0.473301	0.504248	0.505082	0.555198	0.465079	0.449413	0.43936	0.43743		0.53034	0.366382	0.479754	0.529253	0.496842	0.296311	0.344787	0.331362	0.326902	0.284115	0.494111	0.749645	0.6741	0.568047	0.548236	0.324715	0.450227	0.404607	0.348209	0.350425
PE(18:1/22:0)	0.0669676	0.0683801	0.0632768	0.0613187	0.0663999	0.0789992	0.0859827	0.0830511	0.124592	0.12199	0.0639447	0.0492453	0.0463396	0.0559897	0.0493091	0.0665381	0.064466	0.0725063	0.0720742	0.0639771		0.0897847	0.0858841	0.085836	0.0789735	0.0647032	0.0728685	0.0829922	0.0803239	0.0764121	0.0850807	0.0794341	0.105522	0.0865793	0.074095	0.0758147	0.0800972	0.0927121	0.0981977	0.0809441	0.0879092
PE(18:1/22:1)	0.0349563	0.0776032	0.0377692	0.0441277	0.0254401	0.0331732	0.0371837	0.0252333	0.076702	0.0637236	0.0422232	0.0361019	0.0387045	0.0266757	0.0328228	0.0431218	0.0412168	0.0405661	0.0627251	0.0372052		0.0485443	0.0336134	0.0448891	0.0361572	0.0816592	0.0355914	0.0448994	0.0391005	0.0379958	0.0355325	0.0382214	0.0305361	0.0955691	0.0383656	0.0757094	0.0495552	0.0602818	0.0562943	0.0389233	0.033186
PE(18:1/22:4)	2.33084	2.20059	2.47853	2.23001	2.18048	1.69619	2.32961	1.92875	2.75461	3.24174	2.38323	2.06945	2.21505	2.44694	2.57868	2.60779	2.23236	2.26276	2.30092	2.63175		1.91919	1.94903	1.83736	2.24971	1.77892	1.1652	1.38532	1.05829	1.24996	0.922549	2.1599	2.27344	2.61654	2.33914	2.03661	1.00339	1.18455	1.37364	1.02455	1.18103
PE(18:1/22:6)	1.08257	1.1009	1.04833	1.09449	1.11849	0.704701	0.803201	0.733574	1.3304	1.39798	1.22475	0.986773	1.08047	1.33937	1.22321	1.19847	0.827072	0.993455	1.06964	0.939181		0.711907	0.775841	0.752805	0.767679	0.60808	0.307062	0.419316	0.389421	0.395234	0.363908	0.840381	0.985462	0.970235	0.900843	0.812076	0.419191	0.517122	0.475502	0.403719	0.444239
PE(18:1/24:0)	0.0850828	0.0860939	0.0768177	0.0776116	0.0825559	0.0740131	0.0839624	0.0924124	0.119274	0.138337	0.0589872	0.0550852	0.0543462	0.0539747	0.0519064	0.0629525	0.0619724	0.0798161	0.0754498	0.0594077		0.123879	0.138086	0.129886	0.129088	0.117468	0.125074	0.138373	0.127353	0.136055	0.119631	0.0985177	0.143673	0.119272	0.102522	0.0948426	0.111422	0.122441	0.112091	0.0922924	0.114142
PE(18:1/24:1)	0.0599263	0.0522281	0.05804	0.057794	0.0632288	0.0359289	0.0440895	0.0512147	0.064303	0.0652273	0.047054	0.0477894	0.0477827	0.0572416	0.0484154	0.0486329	0.0372526	0.0459878	0.0487624	0.044216		0.0872884	0.0974603	0.0845525	0.0880054	0.0788457	0.0409401	0.0484335	0.0393378	0.049531	0.042661	0.0677866	0.0797456	0.0839663	0.072903	0.0691511	0.0371983	0.0449537	0.0436795	0.0398629	0.0390834
PE(20:0/18:1)	0.189665	0.196678	0.165069	0.189059	0.180297	0.200432	0.204231	0.202149	0.305745	0.315686	0.175979	0.132364	0.128427	0.154598	0.154785	0.183201	0.181951	0.171098	0.172374	0.171548		0.240478	0.275232	0.267096	0.25983	0.230535	0.253254	0.285956	0.251519	0.277596	0.238453	0.216736	0.252548	0.250364	0.254273	0.203266	0.226533	0.319664	0.29028	0.252552	0.251493
PE(20:1/18:1)	0.700978	0.649903	0.726825	0.637462	0.159134	0.152512	0.128716	0.154374	0.735917	0.772605	0.509301	0.456383	0.459346	0.470649	0.245716	0.169381	0.142201	0.301226	0.499928	0.148126		0.196943	0.818781	0.786601	0.79058	0.700334	0.102777	0.477051	0.40583	0.461007	0.188056	0.683814	0.808451	0.17374	0.157203	0.653734	0.374466	0.265838	0.423305	0.384358	0.409378
PE(24:1/20:4)	0.0232349	0.0227778	0.0200005	0.0197209	0.0151906	0.0168383	0.0214915	0.0198879	0.0316207	0.0308856	0.0225498	0.0221292	0.0200221	0.0223795	0.0249833	0.0218117	0.0249043	0.027139	0.0243748	0.0197767		0.0196367	0.0403055	0.036447	0.0383526	0.0338514	0.0338807	0.0357146	0.0333993	0.0313838	0.0358533	0.0395487	0.0477809	0.0385559	0.0440197	0.0377043	0.0381366	0.0499194	0.0446667	0.0353644	0.0378993
PE(24:5/18:0)	0.227899	0.224901	0.202584	0.18871	0.191064	0.179994	0.163636	0.187925	0.125379	0.3016	0.22243	0.198505	0.189643	0.219588	0.204961	0.200256	0.197263	0.180796	0.211715	0.185703		0.216139	0.275335	0.23249	0.236481	0.22712	0.155273	0.179247	0.168152	0.166694	0.124891	0.150217	0.240541	0.227028	0.192136	0.19752	0.159877	0.195685	0.165003	0.15302	0.165
PE(26:0/18:1)	0.0355636	0.0329798	0.0325322	0.0312999	0.0307397	0.0259999	0.0281241	0.0351392	0.0450521	0.0381437	0.0214732	0.0170839	0.0182523	0.0226303	0.0213493	0.0211447	0.0197375	0.0260201	0.0251022	0.0208414		0.0682374	0.0688238	0.0568155	0.0599744	0.0627511	0.0578608	0.065481	0.0623007	0.0591778	0.0611797	0.0476729	0.0625978	0.0525894	0.0454571	0.0421071	0.0401322	0.0507008	0.0408156	0.0369476	0.0472475
PS(17:1/18:0)	0.0915986	0.100215	0.0698145	0.100145	0.0942894	0.0705154	0.0707078	0.0856584	0.12723	0.126928	0.0876044	0.0858151	0.079621	0.0726696	0.0668682	0.0722977	0.073837	0.0858316	0.0717806	0.0853621		0.0769032	0.0892632	0.0705229	0.0872963	0.0713032	0.069777	0.0684387	0.0730097	0.0626577	0.0636561	0.0984133	0.0999683	0.081978	0.0718667	0.0695017	0.0725629	0.103822	0.0852592	0.0658418	0.0643554
PS(18:0/16:1)	0.233527	0.266956	0.271884	0.291373	0.21393	0.212263	0.223444	0.212996	0.312465	0.350727	0.232478	0.274893	0.302483	0.245289	0.249077	0.278071	0.257104	0.204359	0.283086	0.286115		0.215174	0.244296	0.303924	0.314848	0.253462	0.205997	0.278591	0.210102	0.212692	0.228494	0.36621	0.601704	0.391903	0.305055	0.434866	0.207656	0.316678	0.24954	0.210535	0.198188
PS(18:0/18:2)	0.356821	0.367683	0.352352	0.353396	0.354211	0.306173	0.284736	0.310904	0.457752	0.452753	0.281882	0.312427	0.295918	0.270374	0.25898	0.328101	0.311002	0.324172	0.314954	0.264014		0.361457	0.393183	0.37694	0.321547	0.376933	0.356084	0.373553	0.317291	0.402159	0.33684	0.30427	0.389351	0.339447	0.344683	0.298357	0.388855	0.452917	0.43623	0.297641	0.334906
PS(18:0/20:3)	0.200124	0.278436	0.285478	0.279917	0.239862	0.280171	0.203263	0.207285	0.407159	0.409164	0.229045	0.236385	0.23075	0.215582	0.197299	0.22117	0.233207	0.286352	0.240121	0.265042		0.230788	0.259153	0.325846	0.267368	0.218199	0.309014	0.20658	0.257581	0.35891	0.214655	0.210219	0.333418	0.2882	0.252937	0.216025	0.287215	0.336514	0.276051	0.275817	0.204641
PS(18:0/22:5)	0.500032	0.460159	0.430798	0.495758	0.516922	0.424955	0.498172	0.458717	0.545741	0.584259	0.521045	0.461476	0.419149	0.418264	0.446698	0.525163	0.512149	0.475328	0.519517	0.46139		0.448649	0.337565	0.508632	0.358432	0.379784	0.468639	0.463535	0.469027	0.531012	0.477861	0.382451	0.493109	0.423333	0.419554	0.365187	0.464017	0.671975	0.58228	0.492505	0.520788
SM(d18:1/16:0)	1.86934	1.91105	1.42656	1.70898	1.96473	1.30992	1.50906	1.72938	1.41195	1.50781	2.23701	2.06864	1.82209	2.10624	2.15411	1.52587	1.61884	1.5267	1.7313	1.60391		2.30264	1.81169	1.11597	1.81332	1.94526	1.28642	0.988819	1.11728	1.14119	1.04822	2.45155	2.1463	2.79389	2.0801	2.30671	0.906827	1.38965	0.834764	1.0555	1.28867
SM(d18:1/16:1)	0.0376565	0.0508079	0.0973328	0.0783753	0.0828177	0.0455357	0.0408653	0.0762994	0.0775771	0.0764363	0.0920615	0.0448066	0.088749	0.0343127	0.085901	0.0635766	0.0713143	0.0657338	0.0712718	0.0696104		0.0989972	0.0592182	0.0834544	0.0947846	0.0875755	0.0473551	0.0458245	0.0239528	0.0520659	0.0163018	0.0960761	0.061362	0.12591	0.0240593	0.104852	0.0554496	0.0596039	0.0529959	0.0515715	0.0153812
SM(d18:1/18:0)	0.0924023	0.107771	0.0905626	0.0793261	0.0837501	0.0858973	0.0903396	0.09268	0.100912	0.0967285	0.10885	0.106862	0.107204	0.100629	0.129399	0.101618	0.102821	0.106316	0.0929103	0.108671		0.0854545	0.0720069	0.0646252	0.0778162	0.067259	0.0610464	0.0492009	0.0544976	0.0536567	0.0453081	0.0678365	0.0678286	0.0878899	0.0749382	0.0831759	0.059358	0.0613866	0.0572546	0.0616988	0.0590215
SM(d18:1/18:1)	0.0193693	0.0200823	0.013469	0.0204681	0.0166213	0.0161269	0.0162528	0.0175121	0.0165879	0.0167695	0.0259024	0.0225309	0.0180888	0.0224467	0.0254892	0.0154448	0.0189938	0.0163916	0.0195069	0.0195262		0.0177926	0.0145595	0.0156667	0.015054	0.015229	0.0112606	0.00965563	0.010472	0.00731362	0.0105293	0.0179413	0.0128827	0.0164704	0.00851916	0.0176208	0.010461	0.0107343	0.0110279	0.00915746	0.008873
SM(d18:1/20:0)	0.0334293	0.0334748	0.034489	0.0343999	0.035703	0.0301385	0.0291909	0.0305437	0.0344128	0.0330475	0.0508056	0.0417892	0.0427543	0.0441157	0.0448281	0.0367249	0.0420383	0.0465945	0.0394357	0.0421919		0.0388635	0.0317416	0.0328654	0.0331718	0.0342868	0.0212341	0.0211043	0.0217746	0.0218379	0.0217683	0.0273978	0.0393513	0.0466981	0.0352264	0.0349461	0.031052	0.0318329	0.0262011	0.0264896	0.0283105
SM(d18:1/22:0)	0.137852	0.146655	0.127952	0.135843	0.141629	0.121966	0.119669	0.139396	0.141487	0.141715	0.178101	0.153136	0.151052	0.151421	0.165093	0.127273	0.12425	0.12546	0.141953	0.147483		0.163125	0.123663	0.130788	0.143949	0.137074	0.0902758	0.0751735	0.0844011	0.0896986	0.0847851	0.1502	0.167081	0.199206	0.175751	0.17139	0.106819	0.105589	0.100414	0.0956733	0.104064
SM(d18:1/22:1)	0.0395926	0.0392373	0.0407539	0.0387582	0.0245491	0.0352766	0.0355622	0.0352293	0.0410007	0.0382441	0.0439079	0.0452879	0.0457402	0.0486541	0.0483388	0.0382622	0.0392794	0.0381876	0.0389442	0.037278		0.0434343	0.0370884	0.0376457	0.0399068	0.0354217	0.0225542	0.0231398	0.0239417	0.0226453	0.0190153	0.0499172	0.0345833	0.0545502	0.0445797	0.048044	0.0251998	0.0324116	0.0285815	0.0282176	0.0331164
SM(d18:1/24:1)	0.311951	0.0806699	0.335911	0.0794974	0.311603	0.220112	0.222718	0.236908	0.163473	0.235879	0.275391	0.353066	0.335018	0.337902	0.361223	0.237593	0.245939	0.243623	0.247039	0.074516		0.357161	0.309415	0.315466	0.327044	0.290152	0.151272	0.139109	0.153137	0.13618	0.161134	0.327348	0.2899	0.126988	0.337869	0.324531	0.0590967	0.0546253	0.152453	0.0456288	0.17583
TG(16:0/14:0/14:0)	0.0113182	0.0118374	0.00828701	0.007616	0.00819334	0.0107328	0.013903	0.00908008	0.0135335	0.0116351	0.00696484	0.00792218	0.00913887	0.00844693	0.00737102	0.00822062	0.010284	0.00988594	0.00945352	0.00690183		0.00782991	0.00695846	0.00740967	0.00829981	0.00667815	0.011982	0.00907345	0.00872637	0.0125485	0.00797187	0.00682258	0.00733859	0.00716213	0.00823316	0.00769456	0.00962541	0.0131676	0.0156364	0.0100395	0.0131828
TG(16:0/14:0/16:0)	0.0398374	0.0439201	0.030348	0.0279829	0.02993	0.0441167	0.0500401	0.0380719	0.0467483	0.0407605	0.0240374	0.0262222	0.0271734	0.0316141	0.0245035	0.0312073	0.0370523	0.038892	0.0395896	0.0283883		0.026671	0.0319606	0.0257271	0.0268506	0.0237782	0.0636025	0.0487926	0.049198	0.0505783	0.03851	0.0271697	0.0370427	0.0267968	0.0329157	0.033197	0.0628489	0.080408	0.0946369	0.0682783	0.0841744
TG(16:0/14:0/16:1)	0.0124438	0.0198733	0.00803006	0.00901623	0.0104982	0.0138109	0.0133469	0.0163584	0.0242056	0.0106193	0.0100652	0.0108978	0.0103142	0.0121864	0.00788599	0.0083365	0.0119881	0.0118868	0.0116584	0.0093203		0.00917096	0.00961922	0.00858835	0.0090865	0.00882156	0.0126048	0.00915404	0.00848692	0.0131624	0.00792755	0.00751324	0.00872569	0.00798218	0.00947851	0.00857927	0.0102209	0.0120282	0.0209824	0.0124127	0.012482
TG(16:0/14:0/17:1)	0.012377	0.0185769	0.00993179	0.010146	0.00989832	0.00405711	0.0118725	0.0129603	0.0188407	0.0119679	0.00885301	0.00950369	0.0113	0.0101844	0.00587364	0.00227801	0.0103455	0.0125054	0.014203	0.00781916		0.00999904	0.0100554	0.0085397	0.00900894	0.00741782	0.0134125	0.00597683	0.00913953	0.0116984	0.00739709	0.00605342	0.00833219	0.00806903	0.00785954	0.00835798	0.00786539	0.0102472	0.0160082	0.00960737	0.0081604
TG(16:0/14:0/18:1)	0.101667	0.115038	0.0874902	0.0757256	0.0929507	0.12432	0.117934	0.106947	0.134703	0.111617	0.0525378	0.0508342	0.0573952	0.0631913	0.0485086	0.0603998	0.0686688	0.0734477	0.0744742	0.0545375		0.0528711	0.0610623	0.0542576	0.0511755	0.0522873	0.0775465	0.0627792	0.0564165	0.0607675	0.0502337	0.067621	0.092851	0.0706458	0.0803357	0.0743998	0.0631495	0.0843529	0.0986094	0.0742388	0.0894354
TG(16:0/14:0/20:4)	0.00433822	0.00858658	0.00698797	0.00694409	0.00565748	0.0118483	0.00753912	0.00719811	0.0112562	0.00881368	0.00278809	0.00271977	0.00286494	0.00263773	0.00249331	0.00290968	0.00373498	0.00369313	0.00397734	0.00339781		0.00246728	0.00110942	0.00209774	0.00259547	0.0022837	0.00342289	0.00291378	0.00190144	0.00318979	0.00245356	0.00205415	0.00208961	0.00203784	0.00192062	0.00130982	0.00205764	0.00297158	0.00425618	0.00384967	0.00435733
TG(16:0/16:0/16:0)	0.0838768	0.0886479	0.0722049	0.0708225	0.0811551	0.132108	0.123821	0.118116	0.138127	0.119585	0.0664273	0.0577035	0.0566752	0.0674991	0.0516656	0.082639	0.0868126	0.0993719	0.087952	0.0665372		0.0805031	0.0779454	0.0801774	0.0699666	0.0633858	0.232376	0.193163	0.228756	0.222362	0.168456	0.105462	0.126506	0.098443	0.106635	0.110088	0.35538	0.3639	0.351768	0.333016	0.365085
TG(16:0/16:0/18:1)	0.348592	0.386047	0.291052	0.268548	0.367055	0.459596	0.408877	0.433148	0.54676	0.45197	0.184619	0.164309	0.186405	0.197194	0.154924	0.215798	0.204088	0.243229	0.223044	0.192048		0.190102	0.192427	0.19649	0.177533	0.16267	0.24442	0.248181	0.288579	0.230771	0.216015	0.23552	0.274729	0.223476	0.243779	0.232317	0.3409	0.327726	0.350015	0.343617	0.338587
TG(16:0/16:0/22:6)	0.0193117	0.0158654	0.0152329	0.0129016	0.014217	0.02097	0.0214798	0.017103	0.0273957	0.0190303	0.00675991	0.00603789	0.00734663	0.00686764	0.00682108	0.00789724	0.00909825	0.00883978	0.00710942	0.00742397		0.00353779	0.00409353	0.00392698	0.00339119	0.00471428	0.0069393	0.00566968	0.00647481	0.00578816	0.00529768	0.00347187	0.00470695	0.00397684	0.00477095	0.00511603	0.0107208	0.0137998	0.0112332	0.0124403	0.00897223
TG(16:0/16:0/24:0)	0.0314243	0.0285208	0.0269956	0.0268399	0.0272734	0.0764232	0.0712503	0.0682096	0.0865981	0.0642805	0.0240583	0.0217158	0.0219213	0.0216201	0.0180744	0.0411172	0.0456984	0.0601585	0.0613389	0.0337889		0.0346964	0.0348593	0.0310333	0.0312732	0.0295879	0.195283	0.169735	0.196644	0.190485	0.134746	0.0332966	0.0452062	0.0373791	0.0350639	0.0402479	0.252354	0.342426	0.291674	0.274676	0.270992
TG(16:0/16:1/16:1)	0.0287425	0.0157714	0.0120768	0.0111378	0.0132673	0.0261987	0.0153559	0.0135622	0.0172873	0.0121152	0.00937149	0.0108298	0.0108224	0.0108126	0.00998874	0.00873399	0.0144528	0.0113788	0.0130555	0.0127362		0.0032328	0.0103451	0.0082307	0.00998943	0.0103242	0.0137922	0.00951366	0.00965262	0.0127507	0.0081401	0.00760147	0.0114198	0.00881035	0.00940831	0.0102583	0.0107163	0.012337	0.021797	0.0112689	0.0148189
TG(16:0/16:1/20:3)	0.0423645	0.0422291	0.0336442	0.036948	0.0428192	0.059959	0.0497549	0.049587	0.0659944	0.0452292	0.0162937	0.0118907	0.0172913	0.0181636	0.013386	0.0181594	0.0187449	0.0195231	0.0182997	0.0188612		0.0128706	0.0140399	0.0134528	0.0102767	0.0113086	0.023015	0.017991	0.0218095	0.0219373	0.0173601	0.00996363	0.0129747	0.0115978	0.0131188	0.0111479	0.0262352	0.0242367	0.0252878	0.0239427	0.024361
TG(16:0/17:1/18:1)	0.097101	0.0920138	0.0765145	0.0701124	0.0769577	0.0694803	0.0835092	0.0743221	0.108953	0.0913286	0.0357292	0.0242721	0.0331252	0.0348958	0.0299392	0.0327578	0.0302384	0.0314343	0.0332422	0.0289009		0.0249093	0.0212847	0.0216918	0.0230662	0.022336	0.0247066	0.0209253	0.0205907	0.0207049	0.0170104	0.0185433	0.0214898	0.0161179	0.0207058	0.0177543	0.0166641	0.0174277	0.0223742	0.0178038	0.0211748
TG(16:0/17:1/24:6)	0.0158158	0.0111879	0.00994158	0.00883193	0.0128277	0.0117532	0.0140514	0.0125293	0.0162853	0.0140108	0.00326419	0.00307492	0.00330719	0.00386976	0.00346965	0.00318921	0.00340879	0.00304882	0.00350976	0.00352004		0.00169286	0.00178277	0.00262234	0.0010631	0.00196596	0.0020235	0.0018389	0.00174691	0.00156402	0.00122412	0.000185382	0.000280164	0.000922689	0.000498475	0.000624683	0.000574676	0.000385807	0.00017004	0.000838237	0.000628177
TG(16:0/18:1/18:1)	0.830586	0.885712	0.696432	0.641494	0.885962	0.829683	0.793029	0.827193	1.02724	0.852285	0.271938	0.255166	0.300484	0.316224	0.264847	0.283142	0.288533	0.31842	0.271718	0.269763		0.287028	0.263243	0.280552	0.247539	0.24502	0.236925	0.203343	0.242685	0.210072	0.167612	0.227038	0.257198	0.216931	0.230961	0.22441	0.171477	0.170267	0.192461	0.187008	0.173264
TG(16:0/18:1/18:2)	0.31667	0.292092	0.245417	0.245339	0.296531	0.277714	0.279309	0.248828	0.395035	0.261491	0.108275	0.0976781	0.111046	0.105874	0.0936517	0.0931316	0.0999419	0.0959426	0.104291	0.0961078		0.081506	0.0900756	0.0792629	0.0749425	0.067444	0.0721807	0.0623784	0.0709688	0.0718551	0.0503536	0.0598405	0.0755233	0.0578779	0.0682897	0.0653296	0.0502106	0.0532925	0.056979	0.0554548	0.0582742
TG(16:0/18:1/20:1)	0.83704	0.739	0.782489	0.757925	0.79089	0.91294	1.04198	1.02139	1.273	1.05461	0.266288	0.274201	0.275771	0.302343	0.270656	0.313508	0.366591	0.322397	0.353719	0.293007		0.276588	0.270511	0.254256	0.237258	0.221979	0.333442	0.313477	0.324883	0.267712	0.24266	0.167348	0.202957	0.155703	0.182946	0.17001	0.164504	0.192921	0.18051	0.184896	0.198901
TG(16:0/18:1/20:3)	0.218218	0.165194	0.168164	0.137276	0.216712	0.228917	0.202745	0.173757	0.333028	0.247927	0.0479602	0.0394011	0.0441064	0.0776046	0.0444634	0.0683653	0.0605888	0.0592493	0.0637878	0.0576948		0.0401347	0.0365712	0.0344805	0.0396328	0.0349053	0.0535642	0.0488446	0.0479374	0.0480393	0.0418019	0.0202904	0.0256349	0.0195154	0.0241364	0.0259242	0.032346	0.0323953	0.0284697	0.0322679	0.0345767
TG(16:0/18:1/22:4)	0.737177	0.713512	0.259423	0.57758	0.621162	0.644338	0.685401	0.62173	0.956932	0.764049	0.148878	0.111863	0.143156	0.146367	0.140613	0.158228	0.152318	0.155707	0.134349	0.140034		0.122504	0.124624	0.112973	0.108201	0.108857	0.111526	0.102855	0.104524	0.0979891	0.084915	0.0370304	0.0418279	0.0327025	0.0381568	0.03723	0.0422386	0.0423502	0.0405108	0.045621	0.0426971
TG(16:0/18:1/24:1)	0.223057	0.231194	0.202637	0.194422	0.230198	0.231886	0.292955	0.274982	0.408001	0.224979	0.0924148	0.0901784	0.0891928	0.0907635	0.0858026	0.100992	0.10743	0.12359	0.117618	0.101751		0.12616	0.145169	0.140346	0.112218	0.11975	0.182123	0.152831	0.146525	0.150107	0.119115	0.0895244	0.0997068	0.0791216	0.0923974	0.0929584	0.0906576	0.104319	0.107282	0.105997	0.109235
TG(16:0/20:4/22:6)	0.00744782	0.00565618	0.00554183	0.0050792	0.00561813	0.00803559	0.00631525	0.00661803	0.00695677	0.00565204	0.00212081	0.00158956	0.00233079	0.0017747	0.00204886	0.00124104	0.00196277	0.00170328	0.00162743	0.00171481		0.000428186	0.000818072	0.000559502	0.000193802	0.000761459	0.000419283	0.000852345	0.000616625	0.000834627	0.000908688	0.000700029	0.000534817	0.000256303	0.000604345	0.000370408	0.000551167	0.00022355	0.000685243	0.000195807	0.0007828
TG(16:0/24:0/24:1)	0.0174939	0.0203884	0.0173919	0.0170353	0.0156974	0.032325	0.0336098	0.0317877	0.0396762	0.0293852	0.0127752	0.0127416	0.0107355	0.00979068	0.00877978	0.015265	0.0165485	0.0199482	0.0202125	0.0122015		0.0241583	0.0263529	0.0264545	0.0235935	0.022865	0.0601188	0.0554102	0.0511678	0.0578649	0.0391512	0.0156095	0.020686	0.0149683	0.0187512	0.0198259	0.0428449	0.0379698	0.0355187	0.0375936	0.0374275
TG(16:1/12:0/18:1)	0.00484951	0.00679874	0.00399515	0.00353503	0.00473464	0.0055454	0.00525247	0.0049817	0.00254477	0.0042181	0.00385824	0.0033431	0.00409943	0.00447681	0.00394592	0.00341792	0.00460284	0.00348254	0.00356448	0.00401462		0.00378964	0.0041462	0.00362242	0.00521781	0.00385135	0.00502559	0.00357903	0.0042865	0.00421038	0.00300415	0.00353681	0.00360198	0.00335586	0.00395054	0.00425655	0.00250364	0.00413627	0.0080041	0.00344251	0.00501874
TG(16:1/16:1/16:1)	0.00378335	0.00517729	0.00360097	0.0035652	0.00401645	0.00438372	0.00339735	0.00355769	0.0038609	0.00389891	0.00272453	0.00235061	0.00381093	0.00257253	0.00326632	0.00257793	0.00288467	0.00351779	0.00156089	0.00287281		0.00327432	0.00271185	0.00169719	0.00253618	0.00284456	0.00400586	0.00269934	0.00250005	0.00355698	0.0020568	0.00320777	0.00240772	0.00278285	0.00245116	0.00263443	0.00250043	0.00440995	0.00524194	0.00251243	0.00325337
TG(16:1/16:1/18:1)	0.0114997	0.0215835	0.0123973	0.0159634	0.0349	0.0358876	0.0364708	0.0188158	0.0246103	0.0183817	0.0117608	0.00918848	0.0106309	0.0101339	0.00753078	0.00780791	0.0138685	0.0136302	0.00872846	0.00927046		0.00729162	0.00690145	0.00756049	0.00659097	0.00663314	0.00937856	0.0077905	0.00748479	0.00927492	0.00667828	0.00871081	0.00973339	0.00799882	0.00632699	0.00619957	0.00802343	0.0085704	0.0133012	0.00851733	0.00875986
TG(16:1/17:1/18:1)	0.00701989	0.0109754	0.0155995	0.0170317	0.0178682	0.0107369	0.0182516	0.00705731	0.0088634	0.00659893	0.00472517	0.00324193	0.00367898	0.00783613	0.00386769	0.00454173	0.00776102	0.00842613	0.00857363	0.00734119		0.00329844	0.00535701	0.00334333	0.00333093	0.00379416	0.00374731	0.00414565	0.00545849	0.00428415	0.00424346	0.0059361	0.00318283	0.00247238	0.00352411	0.00344143	0.00499625	0.00320874	0.00627462	0.00574952	0.00348259
TG(16:1/18:1/18:3)	0.0298875	0.028137	0.0216238	0.0239879	0.0236584	0.035778	0.0242904	0.0271378	0.035892	0.0258995	0.00901918	0.0069674	0.00826317	0.008852	0.00649496	0.00828085	0.00999043	0.00549262	0.00826351	0.00529932		0.00747885	0.00378425	0.00364633	0.00386916	0.00619193	0.00298987	0.00577106	0.00358473	0.00607967	0.00250155	0.00541265	0.00431531	0.00457913	0.00674569	0.00579446	0.00275632	0.006887	0.00253489	0.00596687	0.00638899
TG(16:1/18:1/20:4)	0.051183	0.0488913	0.0367462	0.0406892	0.0402815	0.0538548	0.0435726	0.0396524	0.0600385	0.0420625	0.0121916	0.0076941	0.00755793	0.0109109	0.0126175	0.00876247	0.0125969	0.0090372	0.00999564	0.0116354		0.0100617	0.0106168	0.00844442	0.00974482	0.0101315	0.00811634	0.00728767	0.00717426	0.00640833	0.00600857	0.00668854	0.00798835	0.00641133	0.00776354	0.00618523	0.00537786	0.00596364	0.00543615	0.00586428	0.00511367
TG(16:1/18:1/22:4)	0.30834	0.306656	0.233185	0.27129	0.296788	0.315707	0.292899	0.27715	0.360805	0.248647	0.0709325	0.0625359	0.0704992	0.0804506	0.0741392	0.0684634	0.0719614	0.0688923	0.0641627	0.0779268		0.0562183	0.0599309	0.0577377	0.0453669	0.0480665	0.047111	0.0400341	0.0488215	0.0456737	0.036113	0.0235765	0.0266493	0.0236738	0.0252256	0.025174	0.0242257	0.025585	0.0246159	0.0275112	0.0228919
TG(16:1/18:1/22:5)	0.0811821	0.0725276	0.057064	0.0609701	0.0650246	0.0468167	0.0639421	0.060003	0.0796838	0.0640774	0.0165546	0.0142287	0.0171334	0.0181642	0.0119235	0.0135785	0.017423	0.0168185	0.0140593	0.00920624		0.0102885	0.00860665	0.00909996	0.0079465	0.0105338	0.0106709	0.00864217	0.00780629	0.00798933	0.00717121	0.00368946	0.00406643	0.00444372	0.00447063	0.00429392	0.00219602	0.00482781	0.00160362	0.00584715	0.00554301
TG(16:1/18:1/22:6)	0.0089004	0.0244871	0.0183744	0.0172769	0.0229788	0.00906888	0.0225414	0.018538	0.0212713	0.0210561	0.00607684	0.00303663	0.00652639	0.00722909	0.00637594	0.00408026	0.00459072	0.00334201	0.00589748	0.00405493		0.00415039	0.00248296	0.00368328	0.00191113	0.00345017	0.00131224	0.00203426	0.00248817	0.00235441	0.00140911	0.00241415	0.0025244	0.00249354	0.0027089	0.00231194	0.00239367	0.00147699	0.000544148	0.00249722	0.00108981
TG(16:1/22:4/22:5)	0.0299098	0.0354349	0.0310122	0.0336785	0.03669	0.0413442	0.0363766	0.0229497	0.0445591	0.0392962	0.00820153	0.00600612	0.00403076	0.00527037	0.00960669	0.0073598	0.00857499	0.00914171	0.00532089	0.00750389		0.00594188	0.00346239	0.00440963	0.00414083	0.00547182	0.00239248	0.00381064	0.00429457	0.00143684	0.00343966	0.000465583	0.000989384	0.000919688	0.001361	0.0018596	0.000636738	0.00162439	0.00211442	0.00245824	0.000971638
TG(18:0/16:0/16:0)	0.11333	0.103396	0.10304	0.0965797	0.107734	0.225027	0.256842	0.223916	0.275311	0.222863	0.0824659	0.0856878	0.0755179	0.0834846	0.0692093	0.126822	0.163013	0.164928	0.182455	0.127424		0.0966108	0.0987936	0.0943825	0.0846637	0.0819013	0.578673	0.480379	0.497038	0.470601	0.412581	0.128369	0.167544	0.131176	0.135388	0.14651	0.689023	0.966275	0.797842	0.700746	0.954636
TG(18:0/16:0/18:0)	0.133074	0.113198	0.0922354	0.101257	0.108459	0.32829	0.299426	0.267679	0.393614	0.238493	0.0718794	0.0718346	0.0649502	0.069512	0.0567897	0.134208	0.208267	0.186329	0.202195	0.152477		0.0718853	0.0783818	0.0627703	0.067346	0.0698127	0.69643	0.546196	0.560271	0.695614	0.533013	0.0942933	0.129162	0.100455	0.104731	0.120966	0.858348	0.988654	0.924666	0.722791	0.9041
TG(18:0/16:0/18:1)	0.505503	0.448867	0.48905	0.456386	0.490882	0.837025	0.977227	0.856059	1.01935	0.876424	0.246419	0.250332	0.249219	0.276676	0.233749	0.365701	0.439641	0.401944	0.418555	0.323575		0.233652	0.246233	0.234895	0.212061	0.202268	0.58017	0.53571	0.553433	0.496355	0.432545	0.250301	0.299135	0.253168	0.260139	0.271455	0.526168	0.625263	0.587938	0.564065	0.648149
TG(18:0/16:0/20:1)	0.389841	0.34858	0.265678	0.32031	0.332494	0.667578	0.694341	0.590867	0.968821	0.577353	0.148163	0.154761	0.157803	0.166085	0.135226	0.2646	0.334618	0.282798	0.271966	0.252136		0.144437	0.167217	0.127534	0.121521	0.140334	0.46481	0.399127	0.41664	0.472089	0.350417	0.146168	0.174881	0.149266	0.145182	0.173869	0.393172	0.418895	0.442821	0.376381	0.395033
TG(18:0/16:0/22:1)	0.142745	0.127503	0.123786	0.113475	0.144574	0.24663	0.291622	0.237978	0.38149	0.241061	0.0734457	0.0658304	0.0638806	0.0722468	0.0645513	0.114931	0.133691	0.148644	0.149642	0.102689		0.0762363	0.0905516	0.0881304	0.0695029	0.0824587	0.261137	0.21465	0.185165	0.199778	0.157423	0.080704	0.0883984	0.0712225	0.0810574	0.0830258	0.199326	0.221548	0.213675	0.230642	0.249731
TG(18:0/16:0/24:0)	0.0309562	0.0307401	0.0281753	0.0267252	0.0269051	0.0830885	0.0708595	0.0759327	0.0890743	0.0650828	0.026684	0.0200443	0.0222625	0.0223697	0.0181019	0.0433789	0.0480851	0.0536485	0.0645078	0.0348348		0.0422254	0.047028	0.0531866	0.0385632	0.0421853	0.273561	0.244904	0.293242	0.278693	0.209978	0.0466459	0.0640905	0.0556138	0.0566076	0.0539732	0.313254	0.327207	0.316794	0.270562	0.33248
TG(18:0/17:1/18:0)	0.0779549	0.0602699	0.0586225	0.0601768	0.0655338	0.131473	0.120002	0.120443	0.162979	0.117664	0.0263131	0.0309295	0.0298622	0.03671	0.0256701	0.0473693	0.0485913	0.0567118	0.0512711	0.047138		0.0245114	0.0266607	0.023217	0.0195543	0.0214033	0.058767	0.0510133	0.0600362	0.0577414	0.0444913	0.0167424	0.0230344	0.0185349	0.0196911	0.0216466	0.0532119	0.0596082	0.0530142	0.0594011	0.0564418
TG(18:0/17:1/18:1)	0.137293	0.166347	0.125478	0.146465	0.152958	0.167323	0.174332	0.158314	0.242535	0.158347	0.0589354	0.0481826	0.0550656	0.0690085	0.0612773	0.0602024	0.0592944	0.0657468	0.0655466	0.0590824		0.0416917	0.0468391	0.0414498	0.0390239	0.0405565	0.0478275	0.0445268	0.0454476	0.0478562	0.038054	0.0285287	0.0311802	0.0279122	0.0281361	0.0296285	0.0332834	0.0317131	0.0319513	0.0333422	0.033185
TG(18:0/18:0/18:0)	0.0570903	0.0422848	0.0451049	0.0383279	0.0429502	0.13681	0.133371	0.0990254	0.161197	0.111588	0.0311421	0.0295886	0.0290519	0.0324471	0.0294968	0.0698581	0.0860476	0.0996979	0.0982139	0.0648952		0.035793	0.0378314	0.0434947	0.0366376	0.0328428	0.339983	0.25745	0.262968	0.276665	0.219348	0.0417291	0.0503402	0.0409735	0.0482066	0.0463811	0.369878	0.477689	0.404843	0.411935	0.45434
TG(18:0/18:1/20:1)	0.418452	0.371338	0.295423	0.312994	0.381175	0.458797	0.51823	0.428685	0.693453	0.403266	0.126466	0.131994	0.124875	0.142964	0.11528	0.14121	0.188314	0.169295	0.143054	0.154115		0.144094	0.162135	0.121124	0.120169	0.134856	0.19752	0.147294	0.177886	0.189181	0.141808	0.0908115	0.113044	0.0844335	0.0921005	0.096405	0.0918485	0.115282	0.100348	0.0936126	0.0985596
TG(18:0/18:1/22:3)	0.148667	0.159136	0.141424	0.133622	0.145573	0.211021	0.236303	0.191199	0.285579	0.253589	0.0411416	0.0422601	0.0435375	0.0473998	0.041189	0.0511484	0.0592696	0.0548535	0.052112	0.0438296		0.0424611	0.0488875	0.0413709	0.0418095	0.0259632	0.07049	0.0594215	0.0640967	0.0596673	0.0541896	0.0110411	0.0206006	0.012206	0.0173622	0.0156323	0.0237525	0.0268767	0.0268451	0.0248335	0.026496
TG(18:0/18:1/22:4)	0.582516	0.7106	0.524272	0.524147	0.651616	0.754266	0.753031	0.704717	1.0727	0.725472	0.124577	0.110478	0.134929	0.154729	0.146984	0.148551	0.17531	0.15577	0.145292	0.147433		0.13086	0.146739	0.122718	0.12774	0.138498	0.15987	0.160911	0.148299	0.15584	0.131321	0.0365072	0.0458113	0.0385382	0.0352837	0.0387945	0.0572107	0.0558937	0.0502954	0.0513397	0.0567348
TG(18:1/14:0/17:1)	0.00802405	0.0107272	0.0162656	0.0144957	0.0109498	0.0193715	0.00875675	0.0146684	0.0151976	0.0111571	0.00965518	0.00900515	0.00960451	0.0121996	0.00915128	0.00547392	0.00928335	0.00669888	0.00681238	0.0111352		0.00953743	0.00945651	0.0071396	0.00883127	0.00745594	0.0142937	0.00958295	0.00687272	0.013677	0.00861353	0.00914151	0.0112936	0.00975642	0.00589929	0.0105146	0.0141703	0.00619511	0.0234571	0.0164108	0.0152924
TG(18:1/14:0/18:1)	0.227869	0.21421	0.167528	0.175007	0.199266	0.193057	0.206288	0.118019	0.261399	0.183109	0.0895396	0.0776269	0.0904298	0.101729	0.0792208	0.09449	0.0989619	0.0995388	0.0921896	0.0884313		0.0777418	0.082203	0.0759594	0.0669303	0.0772685	0.0708658	0.062027	0.0632488	0.0681218	0.0496384	0.0929323	0.113731	0.0825352	0.0559598	0.0966143	0.0639383	0.0622058	0.0692643	0.0644241	0.0687178
TG(18:1/14:0/22:4)	0.155683	0.217019	0.105872	0.118191	0.119338	0.152727	0.124507	0.125617	0.165098	0.126085	0.0377577	0.0310149	0.0583326	0.0368952	0.0594138	0.0602593	0.0369151	0.0356119	0.0563095	0.0622314		0.0284339	0.0285653	0.0483606	0.0372141	0.0234936	0.0231551	0.0190945	0.0490351	0.0235691	0.0163027	0.02365	0.0152933	0.0282894	0.0301353	0.0134845	0.0138033	0.0378226	0.0115173	0.0147444	0.0147681
TG(18:1/14:0/22:6)	0.0128673	0.0134874	0.00879469	0.00988494	0.0118319	0.0137697	0.0107564	0.00874841	0.012934	0.0127196	0.00381685	0.00313821	0.00488266	0.00510439	0.00309588	0.00423403	0.00393423	0.00378127	0.00352627	0.00409608		0.00258972	0.00291249	0.00222636	0.00266337	0.00277057	0.00196533	0.00120908	0.000915279	0.00160845	0.00131012	0.00216144	0.00184603	0.00311641	0.00246901	0.00284396	0.00239588	0.00280086	0.00240139	0.00261698	0.00298724
TG(18:1/17:1/18:1)	0.0838666	0.0797673	0.0379656	0.0712945	0.0550342	0.0642258	0.0652727	0.0592305	0.0952026	0.0721858	0.0229173	0.0197672	0.023692	0.0223709	0.0231015	0.0212117	0.0224803	0.0225185	0.0201777	0.0180761		0.0171054	0.0168235	0.015771	0.0164836	0.0108319	0.0127193	0.0113977	0.0126313	0.0127708	0.0092984	0.00853667	0.0100492	0.00694307	0.00828176	0.00795152	0.00671959	0.00830178	0.00748218	0.0093662	0.00794634
TG(18:1/17:1/18:2)	0.0201768	0.0192199	0.0125184	0.0109753	0.016984	0.01739	0.0190938	0.0178176	0.0243025	0.0198349	0.00548945	0.00480224	0.00491964	0.00621113	0.00568582	0.00584505	0.00593017	0.00684874	0.00595918	0.00643959		0.00289814	0.00345702	0.00325835	0.00267939	0.0036993	0.00415164	0.00285418	0.00327131	0.00376366	0.00267055	0.00176673	0.000486687	0.00180957	0.00220761	0.00203301	0.0014065	0.00254201	0.00332139	0.00165779	0.00275776
TG(18:1/17:1/20:3)	0.0528306	0.0321927	0.0392346	0.0455497	0.0492475	0.050528	0.0520909	0.042284	0.0667589	0.0472042	0.0152282	0.0112134	0.0123233	0.013593	0.0116116	0.0133831	0.0138455	0.0138236	0.0140256	0.0138545		0.00829737	0.00828423	0.0080143	0.00557904	0.00842158	0.00790746	0.00761277	0.00808409	0.00763998	0.00583422	0.00256235	0.00475884	0.00242116	0.00342274	0.00374027	0.00342756	0.00363975	0.00329288	0.00366854	0.00441498
TG(18:1/17:1/20:4)	0.0190752	0.0200608	0.0143102	0.0178383	0.0160201	0.0172528	0.0166898	0.014949	0.022044	0.0173266	0.00378497	0.00440242	0.00534187	0.00565826	0.00444742	0.00418227	0.00415497	0.00438581	0.0038431	0.00472605		0.00297023	0.0034697	0.00246619	0.00285566	0.00291058	0.00250863	0.00230304	0.00268455	0.00231635	0.00174427	0.00136065	0.00130486	0.00167994	0.000882695	0.00120214	0.00153721	0.000760714	0.0019187	0.00206582	0.00133589
TG(18:1/17:1/22:4)	0.0355981	0.0592882	0.0495211	0.0510806	0.0437424	0.0470025	0.0496352	0.0469725	0.0663024	0.0495208	0.0128093	0.0095848	0.0105362	0.0120426	0.0110972	0.013787	0.014012	0.0124199	0.0126467	0.0133274		0.00886298	0.00931803	0.0075863	0.00688384	0.00877802	0.00671641	0.00742627	0.00770785	0.00817558	0.00561251	0.00234645	0.00363855	0.00231847	0.00303028	0.00302366	0.00337545	0.00270451	0.00342903	0.00374116	0.00335054
TG(18:1/17:1/22:6)	0.0066998	0.00593527	0.00598353	0.006857	0.00312418	0.00513026	0.00552834	0.00521758	0.00812572	0.00499042	0.000973079	0.000288517	0.00116608	0.00148162	0.00112974	0.00170476	0.0011362	0.000761498	0.000181139	0.000704643		0.000151541	0.000532459	0.000263589	0.000170538	0.000630978	0.000414687	0.000111518	0.000165997	0.000319661	0.000215763	0.00012053	0.000256955	0.000115438	0.000271357	0.000300797	0.000117427	0	0.000144218	0.000140188	0.000129694
TG(18:1/17:1/24:6)	0.0155036	0.0150545	0.0126968	0.0125274	0.014078	0.0160705	0.0147328	0.0123842	0.0207526	0.0135607	0.00353526	0.00317517	0.00351679	0.00337409	0.0033647	0.00381068	0.00361318	0.00314706	0.00363948	0.00405963		0.00250089	0.00249875	0.00225568	0.00226506	0.00236665	0.002106	0.00171003	0.00121145	0.00203379	0.00086379	0.000291677	0.000296156	0.000391992	0.000151884	0.000802222	0.000273723	0.000124345	0.000326893	0.000339654	0.000319215
TG(18:1/18:1/18:1)	0.793002	0.757364	0.657797	0.619264	0.760683	0.667097	0.655173	0.708031	0.789409	0.665419	0.178071	0.161141	0.191837	0.203176	0.185257	0.175414	0.187564	0.189747	0.192861	0.191025		0.205066	0.186687	0.185249	0.158313	0.172475	0.176985	0.15226	0.155239	0.137701	0.11876	0.0901607	0.108214	0.087593	0.10176	0.0918098	0.0740081	0.0833526	0.0796632	0.0893391	0.080605
TG(18:1/18:1/20:2)	0.331512	0.268877	0.227212	0.272453	0.202705	0.373983	0.367052	0.34025	0.53261	0.368191	0.0849398	0.0749057	0.0862616	0.0892673	0.0704691	0.102133	0.112559	0.101506	0.0934397	0.112255		0.0715641	0.0708134	0.0677388	0.057555	0.0496049	0.0870987	0.0960675	0.0923316	0.0894373	0.0739475	0.0284171	0.0279944	0.0250366	0.0278813	0.0288593	0.0551376	0.0530995	0.0367472	0.0519297	0.0387881
TG(18:1/18:1/20:5)	0.0821644	0.0755567	0.062928	0.0628245	0.0384546	0.076025	0.0802952	0.0713419	0.0990564	0.0684454	0.0182951	0.0177199	0.0223728	0.0245055	0.0210558	0.0203373	0.0220615	0.0222698	0.0194629	0.0221306		0.0108267	0.0120444	0.0112766	0.00814124	0.0113867	0.0119828	0.00907857	0.00886954	0.00562367	0.00446095	0.00921868	0.00957664	0.00861369	0.0094518	0.00858797	0.0112918	0.0132297	0.0115981	0.01301	0.0099747
TG(18:1/18:1/22:1)	0.242169	0.202337	0.156498	0.190261	0.211664	0.192115	0.200822	0.173174	0.29314	0.184604	0.0626921	0.0683916	0.0693532	0.0763664	0.0609873	0.0620284	0.0834642	0.0678785	0.0676589	0.0622689		0.0723955	0.0918286	0.0753342	0.0694489	0.0808066	0.0853266	0.0651309	0.0775843	0.0795701	0.0610269	0.0394437	0.0530121	0.0374802	0.0461581	0.0466975	0.0335217	0.0372423	0.033823	0.0313599	0.0332213
TG(18:1/18:1/22:4)	0.788737	0.394091	0.651786	0.617951	0.701331	0.623033	0.681215	0.621065	0.862929	0.739694	0.135954	0.115063	0.127815	0.147284	0.144749	0.121752	0.128141	0.120222	0.113968	0.110969		0.152605	0.136607	0.129297	0.102014	0.0972837	0.09307	0.0962093	0.0876763	0.0876649	0.0675203	0.0268058	0.0330123	0.0247336	0.0318817	0.0253101	0.02778	0.0299104	0.0354625	0.0343132	0.033301
TG(18:1/18:1/22:5)	0.232317	0.271125	0.182282	0.156244	0.210845	0.23323	0.21393	0.220475	0.216243	0.206096	0.0486556	0.0404845	0.044982	0.0492693	0.0495327	0.0452729	0.0452073	0.0448357	0.0432821	0.044144		0.0356814	0.0456832	0.0411802	0.0335948	0.0425306	0.0378856	0.0341892	0.035437	0.0305778	0.0248434	0.0105412	0.014284	0.010987	0.0141707	0.0116495	0.0108603	0.0132126	0.0102116	0.0126514	0.00972236
TG(18:1/18:1/22:6)	0.0844897	0.0664101	0.054744	0.0667116	0.0743595	0.0821478	0.0686272	0.0665277	0.182179	0.0688137	0.0135914	0.0123895	0.0148533	0.0180137	0.0302355	0.0162248	0.0166856	0.0151001	0.0152611	0.0147541		0.0116165	0.0112024	0.0179564	0.0139337	0.0109803	0.0113293	0.00939911	0.00973578	0.00951264	0.00654316	0.0029983	0.00417424	0.00381199	0.00430351	0.00209482	0.00443335	0.00459835	0.0036854	0.00290699	0.0066687
TG(18:1/18:1/24:1)	0.216258	0.249632	0.203186	0.211791	0.242641	0.196518	0.249692	0.220157	0.337914	0.177836	0.0820981	0.0676525	0.0754265	0.0824382	0.0741156	0.0679275	0.0738758	0.0837566	0.0813244	0.060679		0.129224	0.155711	0.129092	0.123721	0.132443	0.129454	0.105622	0.103003	0.10374	0.0781883	0.0674115	0.0686043	0.0554786	0.0664821	0.0659413	0.042445	0.0494257	0.0498129	0.0531436	0.0538999
TG(18:1/18:1/24:2)	0.0971501	0.130471	0.101794	0.11835	0.133227	0.105457	0.131764	0.114852	0.170377	0.117211	0.0377409	0.0363344	0.0420201	0.0393055	0.0353882	0.0386059	0.0420183	0.039794	0.0461483	0.0418971		0.0560125	0.0410597	0.0448833	0.0487683	0.0320865	0.0578991	0.0552501	0.0531629	0.0550101	0.0459857	0.0135642	0.0234893	0.0221553	0.0209501	0.0239109	0.0239771	0.0228671	0.0265747	0.0284779	0.0237751
TG(18:1/18:1/24:6)	0.251251	0.233506	0.196411	0.1856	0.242087	0.23915	0.212502	0.203978	0.332923	0.216209	0.0498223	0.045827	0.0538577	0.0529231	0.0485257	0.0550439	0.0557307	0.0492166	0.0520356	0.0544789		0.0476104	0.0455702	0.0446066	0.0352952	0.0465574	0.0369979	0.0347664	0.0365849	0.0327183	0.0258095	0.0084714	0.0112229	0.0079177	0.0087877	0.00978655	0.00905848	0.00963856	0.009568	0.0103966	0.00981852
TG(18:1/18:2/22:6)	0.0356497	0.0405504	0.0386712	0.0389086	0.0401654	0.0489159	0.0399381	0.0397687	0.0511417	0.0443223	0.0101049	0.00875392	0.0101918	0.0114003	0.0117525	0.00981184	0.0110364	0.00673078	0.00661135	0.0100182		0.00478946	0.0074746	0.00602784	0.00387994	0.00561188	0.00562361	0.00523535	0.00566006	0.00492885	0.00424144	0.00267646	0.0028502	0.002223	0.00163974	0.00265806	0.00194372	0.0028069	0.00353298	0.00336059	0.00254581
TG(18:1/18:2/24:6)	0.176091	0.165605	0.1374	0.134253	0.154241	0.161905	0.15441	0.133605	0.191012	0.147019	0.0287035	0.026688	0.0302335	0.032289	0.0298688	0.0298467	0.0359915	0.0298502	0.0250902	0.0306483		0.0210274	0.0225065	0.0197238	0.0149629	0.0189288	0.0201732	0.0159147	0.016801	0.0146771	0.0126299	0.0044848	0.00606131	0.00571746	0.00545238	0.00538072	0.00644188	0.00727202	0.00595143	0.00685038	0.0065142
TG(18:1/20:3/22:6)	0.0418834	0.0373974	0.0304345	0.0270204	0.0363783	0.039976	0.0370524	0.031873	0.0430513	0.0347941	0.00742648	0.00701018	0.00765886	0.00836338	0.00811704	0.00822279	0.0106367	0.00795769	0.00825637	0.00751479		0.00421132	0.00134544	0.00412171	0.00325943	0.00387584	0.00408018	0.0037207	0.00287194	0.00390795	0.00276725	0.000295047	0.00157349	0.00129094	0.000705047	0.00155061	0.00202282	0.00180615	0.00160036	0.0025276	0.00222405
TG(18:1/20:4/24:1)	0.193556	0.178617	0.168367	0.154373	0.185144	0.18043	0.179133	0.192585	0.230286	0.198045	0.0461556	0.0429355	0.0495423	0.0583464	0.0464554	0.052628	0.0487524	0.0552098	0.0482309	0.0512179		0.0962183	0.104548	0.0929102	0.0895337	0.0963542	0.0932326	0.0832712	0.0907716	0.0763088	0.0631836	0.0241879	0.0342147	0.0248616	0.0241009	0.0241383	0.0268821	0.0291102	0.0227573	0.0241371	0.0275008
TG(18:1/20:4/24:6)	0.0581574	0.0526916	0.0436284	0.0447848	0.0475239	0.0348402	0.0398919	0.0398003	0.052798	0.0432445	0.00794947	0.00805187	0.00452848	0.00952352	0.00864178	0.00348443	0.00880249	0.00782765	0.00439302	0.007955		0.00570651	0.00612244	0.00568945	0.00478194	0.00520397	0.00463783	0.00454717	0.00415562	0.0038563	0.0034782	0.00135023	0.000883665	0.00124339	0.00169079	0.00132519	0.00130703	0.0014786	0.00120931	0.00163639	0.000740836
TG(18:1/22:1/24:6)	0.125022	0.109029	0.0952942	0.101578	0.108882	0.102394	0.09392	0.0890935	0.150512	0.0943967	0.0238284	0.0175755	0.0242615	0.026579	0.025317	0.0205461	0.0191944	0.0204155	0.0197423	0.0217533		0.0436883	0.041713	0.0364788	0.0275979	0.0313407	0.0303017	0.0259061	0.0280949	0.0235013	0.0187181	0.0063962	0.0070142	0.00554418	0.00596445	0.0056643	0.00570927	0.00499331	0.00452985	0.00460225	0.00440167
TG(18:1/22:4/22:4)	0.30202	0.288244	0.231189	0.253421	0.271618	0.250446	0.249578	0.232549	0.336494	0.250304	0.0494678	0.0420909	0.0507705	0.0495769	0.0452441	0.0428089	0.0491586	0.0417044	0.0402691	0.0473107		0.0534695	0.0556845	0.0492738	0.0406382	0.0492158	0.0361964	0.0321935	0.0358333	0.033092	0.0266868	0.00646338	0.00796562	0.00671682	0.00867349	0.00820594	0.00778955	0.00731365	0.00658774	0.00727924	0.00815043
TG(18:1/22:4/22:5)	0.110717	0.083131	0.0715062	0.0895991	0.0918624	0.0774458	0.093463	0.0727779	0.102793	0.0708911	0.0162783	0.0141152	0.0189881	0.0176359	0.0155415	0.0160285	0.0179501	0.016074	0.01426	0.0162142		0.0160781	0.0152061	0.0140673	0.0130095	0.0130727	0.0125182	0.00929143	0.00963204	0.00896227	0.00804262	0.00248224	0.00313134	0.00258125	0.00278217	0.00340809	0.00267938	0.00389942	0.00278261	0.0033368	0.00292478
TG(18:1/22:4/24:0)	0.0775222	0.084808	0.0754853	0.0719029	0.0851408	0.100699	0.108776	0.0925433	0.136117	0.0964825	0.0169933	0.01604	0.0172011	0.0180422	0.0164824	0.0189983	0.0183893	0.0221639	0.0227022	0.0211746		0.0431151	0.0414429	0.0385129	0.0371043	0.0402352	0.0562929	0.0426201	0.0547431	0.0484602	0.0367685	0.0094601	0.0108727	0.0103183	0.00948125	0.0102866	0.0145769	0.0177509	0.0150787	0.0160878	0.0153079
TG(18:1/22:4/24:1)	0.171494	0.185539	0.146768	0.153657	0.146086	0.13566	0.158362	0.148188	0.185844	0.148031	0.0437305	0.0357263	0.0402828	0.0465664	0.0340823	0.0422055	0.0408024	0.0395189	0.044303	0.0385701		0.0956956	0.0883576	0.0824568	0.0863008	0.0842033	0.0739948	0.0755788	0.0783892	0.0732658	0.0541005	0.0193064	0.0246992	0.0222047	0.0255889	0.0212998	0.0210275	0.0179415	0.0200332	0.0208399	0.0217488
TG(18:1/22:4/24:6)	0.0769579	0.0644203	0.0581239	0.0558146	0.0645367	0.0575921	0.0519787	0.0525137	0.0773274	0.0543768	0.0115439	0.0100796	0.0126907	0.011326	0.0120687	0.0116689	0.010119	0.0106232	0.0110426	0.0121693		0.0170331	0.0165697	0.0122169	0.0123539	0.0139716	0.0108855	0.00800101	0.0103543	0.00932738	0.00731444	0.00183879	0.00257783	0.00134149	0.00233713	0.00201561	0.00185761	0.00157872	0.0016795	0.0022261	0.00133682
TG(18:1/22:5/22:6)	0.0128124	0.00949749	0.00924516	0.00996171	0.0117211	0.0129669	0.00874109	0.0114735	0.012804	0.00689695	0.00209561	0.00222216	0.00202649	0.00277459	0.00206929	0.00151625	0.00247786	0.00203202	0.0018894	0.00233794		0.000873905	0.00139191	0.00149981	0.00119129	0.00117829	0.00102483	0.000977087	0.00142883	0.000664795	0.000931635	0.000136365	0.000315957	0.000169529	0	0.000198385	8.79594e-05	0.000191757	0.000440337	0.000110079	0.0005008
TG(18:1/22:5/24:1)	0.130398	0.114667	0.100133	0.101469	0.114868	0.101592	0.104739	0.10256	0.142873	0.0927306	0.0256492	0.0260458	0.0309804	0.0347241	0.0273673	0.0239682	0.0259484	0.027402	0.0228298	0.0245711		0.0653522	0.0687031	0.0643805	0.0540898	0.0661125	0.0406258	0.0353365	0.0417302	0.0346024	0.0294647	0.0121301	0.0165871	0.0135973	0.0137885	0.0130658	0.0111547	0.0102209	0.00932985	0.0105267	0.0112467
TG(18:1/24:0/24:1)	0.019942	0.0201737	0.0146597	0.0149949	0.0151368	0.0207319	0.0213958	0.0216294	0.0270629	0.0219501	0.00746504	0.00774034	0.00797506	0.00825329	0.00686259	0.00651021	0.00869767	0.00959327	0.0112031	0.0071947		0.0168746	0.0193207	0.0162748	0.0163118	0.0171947	0.0265033	0.0252317	0.0255293	0.0281318	0.0182918	0.00823659	0.00899483	0.00953758	0.00876763	0.00896211	0.0118592	0.0120182	0.0110509	0.0119124	0.0102082
TG(18:1/24:1/24:6)	0.0630622	0.0486916	0.0444081	0.0475383	0.0564568	0.0440725	0.0526294	0.0414277	0.0685063	0.0415201	0.0108497	0.0088381	0.0117708	0.0145359	0.0114286	0.0102331	0.00994639	0.0111904	0.01104	0.00923764		0.0230504	0.0253095	0.0229515	0.0200738	0.023677	0.016322	0.0172576	0.015036	0.017075	0.0128	0.00366547	0.00378316	0.0044129	0.00364748	0.00260589	0.00444611	0.00384719	0.00339391	0.00372208	0.00417053
TG(20:1/18:1/18:1)	0.413505	0.376731	0.360958	0.340079	0.343381	0.318498	0.396603	0.354354	0.442985	0.366062	0.108879	0.113391	0.120383	0.134075	0.0705306	0.0975972	0.116348	0.115856	0.119466	0.106221		0.114985	0.117281	0.108849	0.107204	0.109794	0.101508	0.100002	0.104056	0.0832324	0.0734847	0.0508946	0.0641794	0.0495747	0.0583115	0.0550877	0.0390776	0.0508491	0.0457838	0.047254	0.0453861
TG(20:1/18:1/22:5)	0.350898	0.299311	0.26031	0.234369	0.278612	0.268383	0.320688	0.250512	0.333799	0.294086	0.0733281	0.0558093	0.0626284	0.0716348	0.0713286	0.0559589	0.0627382	0.0625573	0.0676961	0.0607742		0.091368	0.0968013	0.0920551	0.0803934	0.0900288	0.0627915	0.0646751	0.0666432	0.0590724	0.0492869	0.0220412	0.0240287	0.0195031	0.0195917	0.0191114	0.013938	0.0190188	0.016192	0.0186985	0.0182251
TG(20:1/18:1/24:6)	0.218654	0.245448	0.181334	0.183046	0.198177	0.181118	0.203269	0.183783	0.218474	0.1935	0.0429285	0.0320064	0.039942	0.0427945	0.0389198	0.0357491	0.0358362	0.0357427	0.0370227	0.0350961		0.0553794	0.0638785	0.0534559	0.0530386	0.0537248	0.0358093	0.0359118	0.0419469	0.0342242	0.028118	0.0107642	0.0105448	0.00907087	0.0102917	0.00856016	0.00759247	0.00826144	0.00751864	0.00889543	0.00804681
TG(24:3/18:1/18:1)	0.242674	0.220528	0.20241	0.189435	0.231833	0.245769	0.289498	0.246743	0.349357	0.293724	0.0517462	0.0461379	0.0481434	0.0605727	0.0504894	0.0612151	0.0609949	0.0727136	0.060915	0.0657504		0.0684845	0.0814859	0.0737557	0.0706077	0.0761066	0.112294	0.0910771	0.0996187	0.104857	0.0659839	0.0211283	0.0304537	0.0227191	0.0233744	0.0231467	0.0405576	0.0418268	0.0341192	0.04137	0.04511
TG(24:4/18:1/18:1)	0.390931	0.501208	0.379521	0.427165	0.455258	0.351335	0.412836	0.365817	0.548017	0.379656	0.0951793	0.0847315	0.101738	0.117756	0.106961	0.0881676	0.10064	0.0947109	0.0903822	0.0855307		0.154158	0.159863	0.130382	0.136916	0.146158	0.112119	0.113227	0.106349	0.10398	0.088457	0.0332131	0.043002	0.0359277	0.035096	0.0356899	0.0302351	0.0307804	0.0278699	0.0272826	0.029725
TG(24:4/18:1/22:4)	0.185801	0.220428	0.142187	0.151099	0.196944	0.148072	0.148179	0.141641	0.18992	0.151987	0.0268876	0.0223879	0.0271603	0.0272809	0.0276073	0.022127	0.0215508	0.0267541	0.0209876	0.02513		0.0450504	0.0471827	0.0406738	0.0363581	0.0398541	0.0249326	0.0226644	0.0279307	0.0233085	0.0204202	0.00501806	0.0055248	0.00332254	0.00560023	0.00532921	0.00400255	0.00503267	0.00427571	0.00505537	0.00432407
TG(24:5/17:1/18:1)	0.0352725	0.0361377	0.0288524	0.0323778	0.0343728	0.0329819	0.0342294	0.0313242	0.0407623	0.036014	0.00772292	0.00532371	0.00741849	0.00957031	0.00701275	0.0068763	0.00800284	0.00779162	0.0077311	0.00753165		0.00792221	0.00945463	0.00675705	0.00635511	0.00735076	0.00563649	0.00547009	0.00582254	0.00552608	0.00422982	0.00163786	0.00223175	0.00174339	0.00180937	0.00112411	0.00152559	0.00192449	0.00120533	0.00179461	0.000793652
TG(24:5/18:1/22:4)	0.145481	0.117961	0.111703	0.108384	0.135115	0.101203	0.110576	0.0962393	0.160435	0.124577	0.0234061	0.0171275	0.0217639	0.0260436	0.0233702	0.0205441	0.0214518	0.0227038	0.0179881	0.0223886		0.0421321	0.0418575	0.0233188	0.0286627	0.0353576	0.0270742	0.0240651	0.0265055	0.0228385	0.0165066	0.00432054	0.00422766	0.0044079	0.00515063	0.00523014	0.00433903	0.00452673	0.00348564	0.00437314	0.00433348
TG(24:5/18:1/22:6)	0.0250448	0.0222201	0.017058	0.0181234	0.0200841	0.020258	0.0192085	0.0178637	0.0227389	0.0203041	0.00341718	0.00441842	0.00355479	0.0042578	0.0038243	0.00315739	0.00373133	0.00333038	0.0039222	0.00397604		0.00315121	0.00379684	0.00255341	0.00262683	0.00263584	0.00231639	0.00235069	0.00216571	0.00104142	0.00153608	0.000294028	0.000141539	0.000139392	0.000502253	0.000184585	0.000365819	0.000456699	0.000356546	0.000709503	0.000497254
TG(26:0/16:0/18:0)	0.023916	0.0191558	0.0177866	0.0186437	0.0180336	0.0539125	0.0493977	0.0545559	0.0580827	0.0430085	0.0168391	0.017139	0.0155983	0.0150805	0.0114247	0.0342218	0.0413616	0.0399908	0.0494618	0.0250012		0.0314895	0.0297966	0.0312246	0.0292814	0.0329957	0.206654	0.175202	0.204105	0.227778	0.169014	0.032651	0.0474756	0.0340505	0.0388748	0.035152	0.242551	0.269283	0.250898	0.250208	0.285788
TG(26:0/16:0/20:0)	0.00691975	0.00775294	0.00681207	0.00638154	0.0059919	0.0228367	0.0174653	0.0170445	0.0219082	0.0155558	0.00687513	0.00628903	0.00545556	0.0062693	0.00479175	0.0102162	0.0132463	0.0153322	0.0171523	0.00804562		0.0117523	0.0118052	0.0121679	0.0130925	0.010419	0.0719363	0.0682917	0.0566324	0.0690952	0.0511771	0.0103795	0.0156342	0.010118	0.014907	0.0133336	0.0891069	0.0809009	0.0740652	0.0721618	0.0875414
TG(26:0/16:0/22:3)	0.0805883	0.0759598	0.0548885	0.0655491	0.0650514	0.0546959	0.0700357	0.0609992	0.0956077	0.0608287	0.0218022	0.0235686	0.0307379	0.0297585	0.0238582	0.0195978	0.0233441	0.0230085	0.0260625	0.0209395		0.0566317	0.0491817	0.0608919	0.0553517	0.0575079	0.0517814	0.0429766	0.0468578	0.0472845	0.0388429	0.0234923	0.0273121	0.0233217	0.0239138	0.024595	0.0182626	0.0205881	0.0189558	0.0203314	0.0173068
TG(26:0/16:0/24:0)	0.000750273	0.00157228	0.000765117	0.000639668	0.00128397	0.002316	0.00323307	0.00278883	0.00422279	0.00256262	0.000962709	0.00075623	0.000854495	0.00065973	0.000375236	0.000352395	0.00127726	0.00141178	0.00131623	0.00110944		0.00257249	0.0026103	0.00250125	0.00222514	0.00219107	0.0129771	0.0100967	0.0108448	0.0124878	0.00881698	0.000953471	0.00219747	0.00148178	0.00139427	0.0018002	0.00679736	0.00947204	0.00729751	0.00779045	0.00878715
TG(26:0/17:1/18:1)	0.0407404	0.0387778	0.0334086	0.0351641	0.0396241	0.0478895	0.0512283	0.0397701	0.0619622	0.0474574	0.0139675	0.018199	0.0193498	0.016695	0.0171819	0.0202607	0.0164354	0.0208216	0.0232713	0.0194083		0.0314105	0.0306013	0.0262021	0.0244424	0.0255507	0.0352217	0.0327496	0.0326654	0.03154	0.0282183	0.0157418	0.0182122	0.0157439	0.019361	0.0204542	0.0200239	0.01996	0.0198079	0.0199081	0.0183657
TG(26:0/18:1/18:1)	0.212843	0.203242	0.163874	0.178382	0.176153	0.232901	0.247958	0.234742	0.297717	0.202268	0.0706865	0.0639305	0.0747623	0.0741555	0.056787	0.0727464	0.0807138	0.0884809	0.109446	0.0627652		0.15844	0.179039	0.189027	0.154123	0.172124	0.221356	0.195371	0.213823	0.20491	0.172355	0.0714964	0.105575	0.0861281	0.097189	0.0905083	0.103	0.123375	0.0970244	0.102691	0.0911805
TG(26:0/18:1/22:5)	0.100756	0.103901	0.0874184	0.0873306	0.103284	0.0856208	0.103511	0.0900553	0.106624	0.0874669	0.0183085	0.0151306	0.0190119	0.0178522	0.0188539	0.0192694	0.0156901	0.0174853	0.0168953	0.0178745		0.0498934	0.0564429	0.0478031	0.0449162	0.0555814	0.0422779	0.0416029	0.0469477	0.0372783	0.0300666	0.00914907	0.00911093	0.00834694	0.00865408	0.00838436	0.00861832	0.00885858	0.00839693	0.00949133	0.00959114
TG(26:0/18:1/24:6)	0.0327981	0.0334667	0.0276872	0.025322	0.0317767	0.0294371	0.0295884	0.0301438	0.037707	0.0252792	0.00507815	0.00545229	0.0060146	0.00520328	0.00598639	0.00565653	0.00615894	0.00635396	0.00749131	0.0062527		0.0160229	0.026764	0.0246057	0.0217964	0.0221719	0.0230813	0.0193345	0.0225012	0.0185967	0.0134944	0.003241	0.00391234	0.00396784	0.00363321	0.00386049	0.00314693	0.00255461	0.00252519	0.0033466	0.00233403
TG(26:0/18:2/24:6)	0.0249489	0.0241773	0.0190041	0.0224495	0.0202174	0.0204318	0.0225318	0.0176259	0.0301543	0.0191316	0.00372022	0.0043418	0.00525664	0.00469674	0.0032421	0.00383407	0.00369445	0.00447697	0.00469791	0.0042551		0.0148939	0.0161483	0.0150091	0.0135161	0.0147089	0.0114148	0.0125834	0.0136594	0.0120767	0.00971575	0.00176914	0.00137268	0.00183289	0.00257556	0.00282502	0.00149815	0.00171942	0.00196852	0.00163015	0.00142639
TG(26:1/16:0/16:0)	0.129318	0.130177	0.104165	0.0999214	0.108289	0.215767	0.246521	0.219793	0.315487	0.230216	0.0711793	0.0643592	0.0672048	0.0642127	0.0540534	0.096451	0.107362	0.140289	0.131824	0.0875343		0.114163	0.112617	0.0998564	0.100102	0.119997	0.291455	0.285568	0.308611	0.281267	0.21203	0.0889362	0.127739	0.0934471	0.0986946	0.105029	0.261048	0.303424	0.268799	0.269304	0.241529
TG(26:1/16:0/18:0)	0.135079	0.138383	0.110434	0.107757	0.11108	0.231671	0.238761	0.229571	0.301171	0.205118	0.0651818	0.0615338	0.0673671	0.0694375	0.0527161	0.0936394	0.106735	0.116569	0.143922	0.0867004		0.149058	0.147679	0.174429	0.125372	0.143137	0.388761	0.338351	0.357879	0.402641	0.310365	0.0932474	0.145415	0.116541	0.125925	0.116367	0.296638	0.323476	0.292105	0.277896	0.282788
TG(26:1/16:0/18:1)	0.292668	0.261067	0.237965	0.202398	0.200483	0.333567	0.341407	0.335929	0.452032	0.318423	0.102543	0.0974111	0.102883	0.089037	0.0911948	0.103315	0.108348	0.145554	0.145948	0.101751		0.198707	0.187016	0.203678	0.163363	0.210672	0.266762	0.233543	0.262655	0.265778	0.195177	0.117325	0.163357	0.122969	0.12295	0.117542	0.134697	0.172572	0.126814	0.137317	0.137714
TG(26:1/16:0/24:0)	0.00802434	0.00813485	0.00576794	0.00674662	0.00742536	0.0141176	0.0131535	0.0108056	0.0143421	0.0116943	0.00486602	0.00372045	0.00298857	0.0034896	0.00344833	0.00505541	0.00529665	0.00735603	0.00800286	0.00379255		0.00910975	0.00881885	0.0091941	0.0112008	0.00964018	0.0244185	0.0206241	0.0269162	0.0289811	0.0176149	0.00498428	0.0074605	0.00546708	0.0070805	0.00573796	0.00941407	0.0140185	0.0130415	0.0115613	0.014408
TG(26:1/16:0/24:6)	0.0815084	0.092081	0.0768901	0.0741312	0.0776303	0.0702601	0.0690704	0.0705288	0.0976782	0.0623573	0.01942	0.0169523	0.0192833	0.0210262	0.0125803	0.0169772	0.0151376	0.0172381	0.0138889	0.0155976		0.0476326	0.0416608	0.0408817	0.04256	0.0433382	0.0353272	0.0327116	0.0333722	0.0304949	0.0231026	0.00646238	0.00956257	0.00706383	0.010349	0.00835371	0.00665669	0.00655057	0.00511458	0.00624021	0.00714025
TG(26:1/18:0/18:0)	0.0778734	0.0577357	0.0534516	0.0583929	0.0638548	0.11686	0.117997	0.111249	0.113056	0.104884	0.034257	0.0373007	0.0321045	0.0355743	0.0288822	0.0539556	0.0567539	0.0655634	0.07114	0.0369157		0.0738409	0.0761681	0.0711185	0.0716733	0.0729918	0.193138	0.148699	0.183367	0.190231	0.155682	0.0527173	0.0764828	0.0544265	0.0612981	0.054977	0.124373	0.145236	0.136502	0.141493	0.147626
TG(26:1/18:1/18:1)	0.241842	0.230487	0.200844	0.191247	0.205601	0.203477	0.208181	0.211475	0.277281	0.171881	0.0707059	0.0659816	0.0754353	0.0699971	0.0664342	0.055317	0.0601024	0.0734757	0.0716002	0.0577192		0.151414	0.167113	0.149386	0.116541	0.144828	0.128405	0.119633	0.12464	0.128897	0.0907494	0.0609305	0.0793765	0.0666614	0.0589172	0.0588774	0.0470242	0.0545687	0.044148	0.0477594	0.0462743
TG(26:2/18:1/18:1)	0.126694	0.130398	0.112941	0.108047	0.132804	0.106265	0.12711	0.0613189	0.164145	0.102863	0.0359434	0.0347546	0.0345322	0.0385635	0.0367991	0.0301416	0.0360942	0.0398817	0.0390017	0.0315519		0.0646329	0.070725	0.0681251	0.0542826	0.061784	0.0620503	0.0490018	0.0513624	0.0439551	0.0359302	0.00793727	0.0240936	0.0178361	0.0234902	0.0206528	0.0149238	0.0175133	0.016706	0.019794	0.0192258
TG(26:3/18:1/18:1)	0.143778	0.132827	0.113402	0.108338	0.107625	0.133499	0.147986	0.141637	0.17872	0.147	0.0381148	0.0312861	0.0403683	0.0420522	0.0358367	0.0473547	0.0531221	0.0463211	0.0485008	0.0402671		0.0647159	0.0633573	0.0617544	0.0640305	0.0548444	0.0982593	0.0937213	0.0948055	0.0933621	0.0722051	0.019162	0.0267043	0.0217408	0.0234956	0.0237142	0.0355536	0.0339064	0.0360177	0.0373941	0.0402971
TG(26:5/18:1/18:1)	0.248303	0.256393	0.215182	0.203229	0.236379	0.197962	0.19963	0.174954	0.245651	0.17714	0.0587765	0.0501357	0.0575587	0.059627	0.0616904	0.042867	0.0467902	0.0475054	0.051306	0.0435051		0.11785	0.103071	0.10486	0.0980924	0.117503	0.0685962	0.0603901	0.0669513	0.0556802	0.0428195	0.0197556	0.022508	0.0204752	0.0216713	0.0200765	0.0121184	0.0140281	0.0134344	0.0129545	0.0147409
	16.681	15.9988	13.3498	13.6568	15.447	17.6337	18.4789	16.9295	23.6483	17.5289	4.92443	4.53869	5.00121	5.37997	4.65218	5.60859	6.27536	6.31783	6.28682	5.42817	0	6.02305	6.22285	5.86167	5.30296	5.57115	9.82501	8.58135	9.13197	9.03086	7.16106	3.5188	4.39634	3.5361	3.80264	3.81122	7.52878	8.67133	8.09566	7.62565	8.35579
	Mean	sd	p.val
HS DMSO	15.0267	1.30746	1
LS DMSO	5.79633	0.326102	3.88323e-07	0.000123829
LS SCDi	8.74605	0.886963	2.28303e-05

## Sheet: In vitro hypoxia
Lipid	High serum (5% serum)																					Low serum (0.5% serum)
	Vehicle Normoxia					Vehicle Hypoxia					Dox Normoxia					Dox Hypoxia						Vehicle Normoxia					Vehicle Hypoxia					Dox Normoxia					Dox Hypoxia
	RVN_1	RVN_2	RVN_3	RVN_4	RVN_5	RVH_1	RVH_2	RVH_3	RVH_4	RVH_5	RDN_1	RDN_2	RDN_3	RDN_4	RDN_5	RDH_1	RDH_2	RDH_3	RDH_4	RDH_5		SVN_1	SVN_2	SVN_3	SVN_4	SVN_5	SVH_1	SVH_2	SVH_3	SVH_4	SVH_5	SDN_1	SDN_2	SDN_3	SDN_4	SDN_5	SDH_1	SDH_2	SDH_3	SDH_4	SDH_5
Cer(d18:0/16:0)	0.0529266	0.0463088	0.0780571	0.0832873	0.10622	0.0547836	0.0470721	0.0717002	0.0714244	0.049816	0.0774338	0.119175	0.087622	0.0463479	0.115321	0.06183	0.0677019	0.0788232	0.0973021	0.116658		0.254669	0.352115	0.395378	0.315203	0.595166	0.0445699	0.0361478	0.0525233	0.0494181	0.058772	0.363526	0.0807004	0.161135	0.387772	0.533048	0.0669226	0.0785629	0.0778349	0.099265	0.0799897
Cer(d18:0/20:0)	0.00518863	0.00415582	0.00452496	0.00527979	0.00619267	0.00306079	0.00305016	0.00418633	0.00483781	0.00476203	0.0074977	0.00703393	0.00707641	0.00793766	0.00675647	0.00517185	0.00725986	0.00539145	0.00751718	0.00640526		0.0168824	0.0174424	0.018874	0.0183411	0.0278004	0.00173824	0.0014274	0.00210184	0.00202275	0.00215712	0.014326	0.00281659	0.00759113	0.0163301	0.0184733	0.00245497	0.00265512	0.00279064	0.00317522	0.00306805
Cer(d18:0/22:0)	0.0152314	0.0126959	0.0148485	0.0184346	0.020279	0.0159347	0.0144536	0.0181657	0.0236094	0.0234796	0.0190568	0.020919	0.0203441	0.0230335	0.020343	0.0173676	0.0263417	0.0190847	0.0260008	0.026182		0.0435894	0.0418544	0.0465139	0.0470108	0.0667032	0.00674249	0.00626676	0.00746013	0.0081176	0.00930494	0.0385382	0.0155893	0.0253837	0.0406918	0.0511007	0.0109233	0.0110849	0.0121718	0.0135826	0.0124596
Cer(d18:0/24:0)	0.0314839	0.0247926	0.0277754	0.0364141	0.038964	0.0548351	0.0506116	0.0545473	0.081931	0.077487	0.0295034	0.0344684	0.0357182	0.0345972	0.0309802	0.0318605	0.0502721	0.0456393	0.0555347	0.0526117		0.0392375	0.0369082	0.0407254	0.0430373	0.0568793	0.0206535	0.0191527	0.0181543	0.0217739	0.023111	0.0386346	0.0146738	0.0261814	0.0453918	0.043927	0.0271509	0.0304093	0.0325498	0.0310224	0.0330608
Cer(d18:0/24:1)	0.0204556	0.0162247	0.0189342	0.0229941	0.026844	0.0193715	0.0182468	0.0203816	0.0291428	0.0292369	0.0250885	0.0263326	0.027896	0.0276123	0.024427	0.0177703	0.0265302	0.0221408	0.0260918	0.0316918		0.0523566	0.050881	0.057364	0.0522227	0.0788613	0.00881339	0.00720246	0.00886966	0.00900731	0.00979745	0.0479675	0.0173791	0.0315816	0.0520539	0.0640125	0.0110039	0.0123919	0.012668	0.0160089	0.013056
Cer(d18:1/16:0)	0.127454	0.113267	0.252678	0.181535	0.124398	0.2098	0.193743	0.125821	0.13439	0.127044	0.20091	0.162767	0.177349	0.454814	0.406692	0.117607	0.161064	0.334628	0.186548	0.310224		1.17266	1.18316	1.23753	0.664991	1.58215	0.103746	0.175262	0.0759835	0.117744	0.126878	0.374962	0.320874	0.612949	1.08348	0.0593201	0.350175	0.34095	0.218018	0.23284	0.174081
Cer(d18:1/18:0)	0.0741689	0.0573243	0.0646202	0.0689814	0.0894831	0.0412114	0.0352255	0.0527959	0.0610308	0.0554418	0.102597	0.116314	0.111188	0.038235	0.102887	0.0709435	0.0992339	0.0767157	0.106931	0.0838885		0.262321	0.228913	0.27054	0.255733	0.411656	0.0193398	0.0194979	0.0249221	0.0245666	0.0296508	0.209103	0.0663321	0.125543	0.220178	0.268271	0.0343537	0.0399189	0.0399869	0.0477197	0.0418282
Cer(d18:1/20:0)	0.0152149	0.0122284	0.0154262	0.0176551	0.0248901	0.010828	0.00834654	0.0130194	0.0129515	0.0131074	0.0242247	0.0257207	0.0252092	0.0288641	0.0259036	0.0168107	0.0232188	0.0174331	0.0260394	0.0206691		0.057922	0.0536456	0.062649	0.0588739	0.100054	0.0060942	0.00557083	0.00774159	0.00827119	0.00945492	0.047044	0.0132976	0.0245908	0.052696	0.0727981	0.0101127	0.0110647	0.0111043	0.0132321	0.0129111
Cer(d18:1/22:0)	0.0822099	0.0626452	0.080786	0.0940705	0.12415	0.0539058	0.0456256	0.068324	0.0784222	0.0740398	0.111967	0.12674	0.107381	0.126462	0.116492	0.0841063	0.110442	0.0930408	0.132737	0.0983555		0.281909	0.263357	0.318704	0.307535	0.495971	0.0427505	0.0354592	0.0530121	0.053295	0.067462	0.236215	0.0679693	0.124309	0.278893	0.373418	0.0713082	0.0722157	0.0733898	0.0881568	0.0813798
Cer(d18:1/22:1)	0.0178079	0.0123643	0.015439	0.0179468	0.0244174	0.0106053	0.0088353	0.0125063	0.0130917	0.0122972	0.0250743	0.0248308	0.0245458	0.0256848	0.0244132	0.015079	0.0209943	0.0171186	0.0241702	0.0186192		0.0505748	0.0477234	0.051482	0.0481663	0.0825251	0.00855179	0.00649788	0.00863504	0.00871926	0.0105217	0.0429881	0.0120271	0.0241413	0.0483266	0.066896	0.0121068	0.000801263	0.0144883	0.0164665	0.0145362
Cer(d18:1/24:0)	0.229895	0.175643	0.224602	0.260151	0.371827	0.216285	0.169783	0.249621	0.277234	0.237676	0.250048	0.296826	0.273353	0.264427	0.246274	0.215253	0.260661	0.245884	0.369071	0.231634		0.46442	0.440576	0.525853	0.464738	0.934906	0.198818	0.175491	0.237019	0.251806	0.300363	0.443882	0.138994	0.246782	0.528434	0.735435	0.312178	0.336367	0.33093	0.402222	0.348557
Cer(d18:1/24:1)	0.176135	0.12833	0.160564	0.180483	0.234927	0.112331	0.0959326	0.130622	0.141693	0.126258	0.21845	0.238352	0.234937	0.239518	0.205458	0.145908	0.193558	0.162562	0.227294	0.171783		0.491512	0.518743	0.545622	0.517635	0.756356	0.109048	0.0862601	0.108875	0.123024	0.12382	0.438939	0.134554	0.233748	0.509426	0.581507	0.15287	0.146298	0.158492	0.172235	0.15941
Cer(d18:1/24:2)	0.0427959	0.0325382	0.0401004	0.0426815	0.0595078	0.0228949	0.0199681	0.0242016	0.0274675	0.0273797	0.0539169	0.056175	0.0552426	0.057965	0.0527959	0.0300221	0.041699	0.0334525	0.0481393	0.0402759		0.0972315	0.0960458	0.112546	0.0967499	0.189686	0.0218252	0.0174384	0.0235292	0.0239105	0.0267282	0.101091	0.0283448	0.053504	0.119946	0.160341	0.0316267	0.0337327	0.0348655	0.0406905	0.0417716
Cer(d18:1/26:0)	0.024838	0.0205957	0.0270826	0.0317812	0.0448093	0.0266824	0.0185917	0.0298934	0.0336002	0.0305757	0.0308541	0.0346929	0.03304	0.0318355	0.0308943	0.0245125	0.0305803	0.0316927	0.0440561	0.0267385		0.040436	0.0370087	0.0422747	0.0410228	0.0664701	0.0288001	0.0242452	0.0307644	0.0364682	0.0443679	0.040004	0.0135256	0.0222404	0.0468132	0.0536558	0.0364248	0.0404245	0.045336	0.049831	0.0432183
Cer(d18:1/26:1)	0.0193161	0.0148812	0.0181691	0.0197782	0.0279727	0.0133852	0.00992503	0.0154297	0.0170184	0.0153691	0.021498	0.023702	0.0242489	0.0251187	0.0210131	0.0149673	0.0185346	0.0167144	0.021283	0.0177577		0.0410445	0.0358664	0.0428617	0.0394225	0.062416	0.0185351	0.0163162	0.0196441	0.0211069	0.023092	0.0363444	0.0105631	0.021064	0.0454017	0.048324	0.0233496	0.0249401	0.0231039	0.028656	0.0260681
Cer(d18:2/16:0)	0.0119001	0.0181001	0.0144759	0.0190239	0.0165418	0.0138155	0.018673	0.012412	0.0124724	0.00912657	0.0242036	0.0212969	0.0162102	0.0222999	0.0209438	0.0139867	0.0259589	0.0209078	0.0321799	0.0177908		0.0392536	0.0257971	0.0392356	0.0452677	0.104512	0.0114455	0.00768164	0.019559	0.0134625	0.0164053	0.0400298	0.019612	0.0399317	0.0533389	0.00827114	0.0198766	0.0290674	0.0201272	0.0252958	0.0190647
Cer(d18:2/22:0)	0.0208069	0.015558	0.0157111	0.0210514	0.0209129	0.0126131	0.010861	0.0142104	0.0164005	0.0144383	0.0305251	0.0306009	0.0301303	0.0288747	0.026839	0.0190931	0.0247252	0.0224437	0.0302423	0.0201454		0.0616601	0.0514254	0.0666618	0.0478286	0.0678755	0.00740279	0.00598732	0.00778489	0.00815838	0.00874849	0.0494148	0.0132807	0.026421	0.0419266	0.0517314	0.0115239	0.0128398	0.0122153	0.0124751	0.0116952
Cer(d18:2/24:0)	0.0506703	0.0392724	0.0465468	0.0558481	0.074792	0.0272511	0.0267939	0.0270665	0.0330936	0.0321868	0.0581409	0.0651234	0.0620119	0.0654881	0.054887	0.0328398	0.0396014	0.0342397	0.0517699	0.0360061		0.123182	0.114508	0.122243	0.120542	0.186673	0.0491389	0.0393959	0.0534699	0.0525962	0.0650831	0.125085	0.0415056	0.0777771	0.155481	0.175686	0.0738318	0.0750388	0.0795546	0.0998867	0.0792783
Cer(d18:2/26:0)	0.00485583	0.00377826	0.00483028	0.00542455	0.00734669	0.00233699	0.00190213	0.00306446	0.00270185	0.00268876	0.00567752	0.00623782	0.00570795	0.00652858	0.00586026	0.00276259	0.00330866	0.00330924	0.00440161	0.00316414		0.0122519	0.0112076	0.0118252	0.0117615	0.0189331	0.00708638	0.00569685	0.00612717	0.00754959	0.00910496	0.0137753	0.00489539	0.00836284	0.0168204	0.0168762	0.00942243	0.00940392	0.0101699	0.0123861	0.0101719
Cer(d18:2/26:1)	0.00675674	0.0048205	0.00601601	0.00707637	0.0108231	0.00286628	0.00268719	0.00281762	0.00354266	0.00346634	0.0067236	0.00790682	0.00773553	0.00859837	0.00807128	0.00408049	0.0047136	0.00354753	0.00546291	0.00473488		0.0160187	0.0143985	0.0133838	0.0155053	0.0284156	0.00688154	0.00502396	0.00659998	0.00815585	0.00853331	0.0167515	0.00470592	0.0090049	0.022514	0.0279651	0.00793805	0.00845109	0.00924223	0.011121	0.00933302
ChE(18:1)	1.35756	1.28842	1.40738	1.36836	1.87327	1.65559	1.1862	1.47383	1.75538	1.59415	3.23623	3.59491	3.30256	3.35354	3.33573	2.83607	3.29951	3.42385	3.84903	2.89405		0.790232	0.587261	0.78706	0.717864	0.758977	0.414869	0.342307	0.456641	0.44016	0.535458	1.32471	0.324683	0.638485	1.3131	1.47416	1.22079	1.16832	1.27354	1.39705	1.31018
ChE(18:2)	0.699101	0.584627	0.606405	0.617403	0.903534	0.954683	0.470837	0.686049	0.838997	0.750726	1.85858	2.03712	1.90397	2.08938	1.94143	1.63711	1.95669	2.07024	2.60576	1.54762		0.555438	0.428084	0.534351	0.500524	0.534841	0.262875	0.222593	0.276543	0.273443	0.326951	0.794217	0.22171	0.396885	0.743496	0.933325	0.665656	0.632051	0.673593	0.741459	0.659331
ChE(18:3)	0.137686	0.130914	0.120271	0.134124	0.189441	0.167114	0.116057	0.148897	0.157756	0.155115	0.333715	0.348095	0.350156	0.345922	0.321737	0.289075	0.303535	0.348709	0.435961	0.267822		0.0863395	0.0705094	0.0871261	0.0855219	0.0965573	0.0430331	0.0402348	0.0453752	0.0445305	0.0595481	0.122478	0.0312741	0.0700112	0.121008	0.144471	0.087604	0.102614	0.106019	0.119693	0.107324
ChE(20:1)	0.137384	0.105903	0.10662	0.12025	0.159413	0.147652	0.105671	0.119229	0.160804	0.160124	0.257676	0.284622	0.273406	0.287994	0.29013	0.231244	0.243308	0.244195	0.332754	0.224427		0.0280616	0.0213525	0.0197775	0.0253646	0.0325727	0.0192583	0.0161307	0.0227269	0.020984	0.032085	0.0676623	0.0153751	0.0321952	0.0735585	0.0729868	0.0805328	0.0548083	0.0757175	0.0877188	0.092632
ChE(20:2)	0.236099	0.205884	0.225933	0.249064	0.297104	0.236844	0.17367	0.196609	0.261105	0.225052	0.436703	0.475642	0.471039	0.496572	0.448442	0.394281	0.375875	0.372296	0.391346	0.340831		0.0598771	0.0427502	0.0578502	0.0554603	0.0594112	0.0367952	0.0332323	0.0420099	0.0402969	0.0508005	0.130542	0.037808	0.0678603	0.133313	0.15016	0.13237	0.113757	0.13751	0.148861	0.140794
ChE(20:3)	0.433199	0.381976	0.416391	0.440195	0.450213	0.424327	0.388415	0.364383	0.34289	0.422691	1.13008	1.20358	1.13683	1.2256	1.28734	1.02224	1.01353	1.02006	1.08169	0.984964		0.203908	0.156164	0.194508	0.204155	0.213348	0.115035	0.107007	0.125659	0.131372	0.141891	0.346454	0.120698	0.195296	0.345659	0.411169	0.308278	0.295848	0.333302	0.357391	0.336887
ChE(20:4)	1.42993	1.28239	1.34839	1.45627	1.88694	1.60413	1.07993	1.20796	1.53154	1.30183	3.39703	3.63486	3.34334	3.56424	3.84756	2.72187	2.9734	3.2447	3.18481	2.81454		0.769643	0.621775	0.724277	0.718497	0.83131	0.397537	0.3333	0.435838	0.416663	0.478655	1.21646	0.41202	0.70225	1.3016	1.5946	0.869397	0.890909	1.03328	1.13003	0.995314
ChE(20:5)	0.453145	0.411315	0.470653	0.454377	0.621755	0.431012	0.31349	0.348446	0.459583	0.427669	0.947715	0.974372	0.934709	1.0554	1.12881	0.772501	0.801127	0.820124	0.895973	0.806198		0.144278	0.103317	0.136756	0.127512	0.17449	0.0738477	0.0697631	0.0847168	0.0776809	0.0935193	0.2216	0.0591044	0.118958	0.224983	0.289047	0.156432	0.165984	0.194449	0.206521	0.171742
ChE(22:3)	0.225667	0.231322	0.251533	0.257093	0.295486	0.251378	0.181721	0.212025	0.26131	0.281979	0.443853	0.461349	0.463938	0.512062	0.46	0.352359	0.371153	0.381899	0.345758	0.379302		0.0307057	0.0214629	0.0318876	0.0296032	0.0333821	0.019411	0.0159617	0.0200777	0.0247796	0.0271339	0.0633364	0.024647	0.0332126	0.0636546	0.0730772	0.0605575	0.0547301	0.0658865	0.0680761	0.0694129
ChE(22:4)	0.60763	0.630153	0.605211	0.683565	0.688222	0.553712	0.419795	0.408915	0.506951	0.566284	1.75516	1.67186	1.81141	1.84357	2.01203	1.1545	1.14379	1.08089	0.828095	1.13846		0.0840741	0.0778194	0.0961174	0.090735	0.10505	0.0572157	0.0488637	0.0596169	0.0669258	0.0733505	0.244306	0.0792857	0.127582	0.244723	0.290211	0.21474	0.191329	0.201703	0.199819	0.222596
ChE(22:5)	0.970801	0.853126	1.03764	1.08583	1.2016	0.84563	0.760992	0.698175	0.864644	0.875202	2.6734	2.77607	2.65021	2.82681	3.15923	2.09374	2.18688	2.01052	1.60139	2.3375		0.147475	0.119214	0.139454	0.136382	0.163923	0.0876083	0.0765201	0.0912036	0.100036	0.109828	0.33472	0	0.187279	0.362176	0.447401	0.300503	0.26284	0.30421	0.314602	0.306805
ChE(22:6)	4.51069	4.26634	4.58109	4.50035	5.29163	4.29226	2.85899	3.789	4.47963	4.22961	9.04535	8.82751	9.76499	10.6225	10.2013	7.02356	7.98021	7.78329	6.91462	7.74396		0.671938	0.50686	0.602086	0.569847	0.752678	0.360622	0.285114	0.373541	0.405314	0.420803	1.21138	0.35293	0.582988	1.27662	1.5301	0.982697	0.927173	1.00468	1.16366	1.01305
ChE(24:4)	0.441913	0.421184	0.411453	0.460122	0.503021	0.598909	0.386774	0.417468	0.491841	0.552021	0.888058	0.863259	0.917024	0.928354	0.858983	0.712369	0.67797	0.806658	0.67519	0.648261		0.0421265	0.0444309	0.0460536	0.053884	0.0515633	0.0364731	0.0279837	0.0352246	0.0431148	0.042415	0.116596	0.042877	0.0622849	0.124514	0.115355	0.101687	0.0997281	0.115433	0.128676	0.113346
ChE(24:5)	1.42994	1.34595	1.3504	1.42504	1.70918	2.24549	1.48152	1.73545	2.19296	2.28674	3.23623	2.87593	3.24141	3.3711	3.44162	2.81704	3.0885	3.12526	2.98044	3.10076		0.153513	0.113581	0.137051	0.163043	0.165731	0.0853844	0.088132	0.108857	0.113654	0.128596	0.349767	0.136194	0.223417	0.383979	0.409468	0.325177	0.317622	0.383037	0.386525	0.385959
ChE(24:6)	2.377	1.92726	2.08909	2.25017	2.65265	1.71736	1.0071	1.38027	1.71086	1.68539	4.54278	5.33245	5.42273	3.96807	5.03006	2.95028	2.72401	3.08545	2.62279	2.95765		0.249029	0.184255	0.211105	0.243249	0.257123	0.160319	0.124409	0.159036	0.154709	0.180023	0.567243	0.167103	0.322067	0.579736	0.605828	0.471896	0.431853	0.51333	0.48298	0.510406
ChE(26:0)	0.0415958	0.0360366	0.033336	0.0393187	0.0486522	0.0665328	0.100054	0.0515211	0.0680374	0.0582559	0.0611675	0.0667398	0.0615121	0.0670638	0.057429	0.0675629	0.0837962	0.0746001	0.109746	0.053178		0.0476988	0.0330488	0.0412341	0.0378721	0.0405976	0.0421194	0.0415272	0.0478807	0.0528424	0.0488074	0.0906009	0.0317092	0.0454379	0.103901	0.0964998	0.158082	0.130749	0.152272	0.178425	0.166774
ChE(26:1)	0.223182	0.175881	0.181299	0.188553	0.256626	0.26791	0.244902	0.17823	0.252709	0.259491	0.270275	0.320849	0.279113	0.295172	0.283987	0.235292	0.212911	0.248022	0.328732	0.18943		0.0630796	0.0410582	0.0611632	0.052449	0.0523287	0.0750206	0.0532709	0.0613076	0.0670438	0.0756508	0.142543	0.0367157	0.0686848	0.143811	0.131473	0.202964	0.164425	0.182396	0.194401	0.201178
ChE(26:2)	0.138461	0.119767	0.13128	0.130135	0.161326	0.142365	0.100431	0.108142	0.128785	0.155412	0.181342	0.195162	0.182191	0.200559	0.190218	0.124994	0.129075	0.136779	0.158143	0.114777		0.0319952	0.0262682	0.0341365	0.0353322	0.0425785	0.0337734	0.0220069	0.0299336	0.0232601	0.0474673	0.0716106	0.0209817	0.0352936	0.0974455	0.0739406	0.0910806	0.067992	0.0762439	0.11467	0.105844
ChE(26:3)	0.249065	0.212528	0.23285	0.226889	0.292627	0.242451	0.174415	0.177042	0.221351	0.259258	0.343854	0.378961	0.357113	0.358664	0.348199	0.233501	0.229457	0.230972	0.254415	0.234902		0.0471827	0.0342313	0.0465042	0.0460856	0.0430866	0.0415653	0.0296801	0.0320466	0.039099	0.0408747	0.090546	0.025545	0.0477037	0.0991013	0.0980368	0.104143	0.0948962	0.104716	0.110295	0.111888
ChE(26:4)	0.361341	0.312558	0.310463	0.306809	0.379385	0.388486	0.264012	0.275298	0.310895	0.333206	0.656395	0.628179	0.676468	0.595948	0.580813	0.453228	0.446754	0.485323	0.459345	0.385702		0.0697453	0.0464236	0.0665897	0.0768282	0.0743681	0.0641823	0.0438138	0.056663	0.0450877	0.066009	0.16892	0.045966	0.0943788	0.161755	0.169553	0.135336	0.140073	0.156788	0.157928	0.167999
ChE(26:5)	0.82006	0.772127	0.686854	0.742934	0.965552	1.03922	0.685312	0.6433	0.86351	0.786522	1.62781	1.89401	1.86127	1.55927	1.60524	1.21368	1.16136	1.49532	1.3016	0.992057		0.242971	0.199112	0.261398	0.241919	0.246839	0.178484	0.11659	0.167715	0.155104	0.182663	0.627413	0.186336	0.349234	0.579649	0.557577	0.489159	0.459318	0.453429	0.527399	0.536589
ChE(26:6)	2.09626	1.71312	1.80557	1.73451	2.39286	1.3529	1.05919	1.10304	1.54939	1.31189	4.04026	4.57353	4.44419	4.23144	3.75931	2.37925	2.18688	2.68732	3.16778	2.19439		0.718608	0.581818	0.689207	0.740826	0.763893	0.485017	0.38395	0.506182	0.5247	0.608574	1.73524	0.517253	1.02252	1.87065	1.79686	1.37026	1.33307	1.38233	1.58477	1.5694
ChE(28:0)	0.0156203	0.00964972	0.00993118	0.00964093	0.0159684	0.0245112	0.0230856	0.0110717	0.0203947	0.0161048	0.0181023	0.0179474	0.0154037	0.0181637	0.0170932	0.0157526	0.0227897	0.0170411	0.0271143	0.0136721		0.0112499	0.0067851	0.00848002	0.0106406	0.0094944	0.0138772	0.00884434	0.0142719	0.0141469	0.0154098	0.0181864	0.00570043	0.0115707	0.0231905	0.0164006	0.0434888	0.0337518	0.0451352	0.0406409	0.0425426
ChE(28:1)	0.0545891	0.0434226	0.0454225	0.048146	0.062338	0.0660981	0.0695045	0.0418486	0.0628958	0.0598251	0.0522456	0.0554043	0.0547698	0.0530475	0.0560015	0.0471944	0.0514908	0.0498115	0.0611998	0.0402003		0.0226954	0.0154881	0.0188857	0.0187678	0.0214068	0.0312105	0.0220477	0.024615	0.0312541	0.0323788	0.0371826	0.014155	0.0172705	0.0401924	0.0355461	0.055666	0.0482271	0.0554352	0.0566766	0.0623724
ChE(28:5)	0.411886	0.384271	0.440812	0.42644	0.524413	0.354479	0.245679	0.242307	0.364764	0.316409	0.646571	0.723635	0.643081	0.619002	0.613132	0.386456	0.388036	0.453788	0.528019	0.346045		0.209519	0.167559	0.187494	0.157768	0.220537	0.171792	0.128316	0.171812	0.169	0.220903	0.342892	0.0923767	0.191303	0.436177	0.379877	0.365173	0.322924	0.34209	0.383261	0.372022
ChE(28:6)	0.757656	0.566521	0.664812	0.718606	0.982604	0.599228	0.434951	0.422025	0.577032	0.532341	1.11405	1.30416	1.14616	1.19483	1.18656	0.70044	0.678492	0.75458	1.00021	0.581586		0.330275	0.249542	0.30932	0.292023	0.420376	0.294112	0.193692	0.249255	0.297482	0.33786	0.6206	0.151821	0.291661	0.687086	0.63618	0.494185	0.53317	0.520603	0.60169	0.645156
DG(16:0/16:0)	0.00334479	0.00229378	0.00369156	0.00395356	0.0077105	0.00594035	0.00630675	0.00311314	0.00342729	0.00366071	0.00425292	0.0067008	0.00443503	0.0052138	0.00652133	0.00570921	0.0067458	0.00541768	0.00910751	0.00701675		0.00830059	0.00901784	0.00828826	0.00729513	0.0178082	0.0172408	0.0124359	0.0183673	0.0194484	0.0259122	0.0144735	0.00405949	0.00672121	0.0241225	0.029964	0.037683	0.038193	0.0319926	0.0499663	0.0388899
DG(16:0/16:1)	0.00321372	0.00209822	0.00425285	0.00339152	0.00544568	0.00292882	0.00417121	0.00313352	0.0032695	0.0041581	0.00421672	0.00555206	0.00447585	0.00497331	0.00545007	0.00614529	0.00655212	0.00478363	0.00740482	0.0065655		0.0134021	0.014659	0.0149832	0.0114825	0.0255801	0.019409	0.0154626	0.0209872	0.0226693	0.0222559	0.0224477	0.00662994	0.0105377	0.0336194	0.0388389	0.0405822	0.0393192	0.0296867	0.0467595	0.0300481
DG(16:0/18:1)	0.0157246	0.0125537	0.0191498	0.0176456	0.0252848	0.0159883	0.0172505	0.0132314	0.0159474	0.0179313	0.0223193	0.0269057	0.0194806	0.0222982	0.0259444	0.0251443	0.0258257	0.0227063	0.0320525	0.0283735		0.0349497	0.0335969	0.032944	0.0301509	0.0723553	0.0561285	0.0372348	0.0648816	0.0618722	0.0829876	0.0466524	0.0119342	0.0204605	0.0745022	0.0976347	0.0948042	0.102017	0.0750474	0.151435	0.101457
DG(16:0/18:2)	0.00549232	0.00429041	0.00647465	0.00581083	0.00682979	0.00500721	0.00433739	0.00425516	0.00526303	0.00582894	0.00644145	0.00855898	0.00652202	0.00716172	0.00841563	0.00864999	0.00867079	0.00722066	0.00991882	0.00913466		0.00856901	0.00725698	0.00766663	0.00721345	0.0154241	0.00979179	0.00673694	0.0095898	0.0105099	0.0121901	0.0116245	0.00384498	0.00598393	0.0163901	0.0217071	0.0178258	0.0181016	0.0152631	0.0243211	0.0168447
DG(16:1/18:1)	0.00399606	0.00384911	0.00489176	0.00524952	0.0059979	0.00435907	0.0041135	0.00283666	0.00414153	0.00546003	0.00689623	0.00780897	0.00679851	0.00713207	0.00742438	0.00790227	0.00722891	0.00550506	0.00834894	0.00856795		0.0179949	0.0175966	0.0180402	0.0147185	0.0329679	0.0200449	0.0152073	0.0209601	0.0220984	0.0279512	0.0283872	0.0057786	0.0121265	0.0360364	0.05344	0.0329063	0.0378646	0.0283866	0.0513284	0.0302546
DG(18:0/18:0)	0.00243304	0.00191495	0.00277933	0.0035501	0.0120666	0.00971492	0.00353149	0.00279681	0.00289322	0.00283371	0.00232127	0.00294866	0.00252909	0.00280956	0.0034748	0.00287923	0.00288792	0.00302298	0.00472678	0.0031737		0.00360311	0.00338355	0.00347629	0.00320785	0.0073683	0.00412744	0.00350587	0.00458348	0.00440455	0.0060437	0.00442634	0.00331419	0.0031395	0.00686603	0.0100459	0.00894342	0.00824328	0.00734491	0.0113821	0.00784093
DG(18:0/18:1)	0.0126685	0.00923359	0.0154021	0.0142655	0.0184752	0.015167	0.013386	0.011624	0.014825	0.0135085	0.0118201	0.0163594	0.0137956	0.0160578	0.0175309	0.0153839	0.0156184	0.0145661	0.0215046	0.0162732		0.0152153	0.0152402	0.0155185	0.0132656	0.0316058	0.0243516	0.0195803	0.0265335	0.0284773	0.0352493	0.0169144	0.00520686	0.00784036	0.0295939	0.0380451	0.0406048	0.044767	0.0332145	0.0652504	0.0417192
DG(18:0/20:3)	0.00242177	0.00216673	0.00337885	0.0030182	0.00414558	0.00254046	0.0019878	0.00208972	0.00229289	0.00268138	0.00225482	0.00339646	0.00285996	0.0029308	0.00333046	0.0028266	0.00263799	0.0029536	0.00363955	0.00312782		0.00195272	0.00184688	0.00201726	0.0018311	0.00493446	0.00223997	0.00153463	0.00255504	0.00237446	0.00318632	0.00182471	0.000524484	0.000806275	0.00300127	0.00448112	0.002959	0.00348877	0.00284891	0.00675112	0.0032481
DG(18:0/20:4)	0.00576894	0.00354826	0.00872242	0.00728127	0.00982636	0.00440178	0.00462922	0.00376369	0.00445311	0.00513051	0.0086629	0.0104719	0.00954095	0.0103952	0.0129103	0.0086707	0.00712458	0.0078694	0.0106589	0.00863176		0.00384683	0.00356329	0.00345807	0.00339444	0.00992082	0.00413379	0.00292914	0.00515057	0.00445631	0.00613857	0.00383132	0.00105158	0.00181051	0.00343611	0.0101988	0.00655343	0.00779925	0.00604232	0.0172088	0.0079127
DG(18:1/18:1)	0.0154149	0.0132046	0.017559	0.0170894	0.0225918	0.014382	0.0118692	0.0125598	0.0149948	0.017035	0.0174395	0.0215674	0.0190665	0.0194383	0.0218979	0.0209616	0.0200268	0.0189567	0.02365	0.0256931		0.0258853	0.024309	0.0264228	0.0236978	0.0535918	0.0395609	0.0262985	0.0364513	0.0386374	0.049492	0.0278585	0.00737046	0.0119054	0.0487794	0.0603368	0.052866	0.0623344	0.0459947	0.0905023	0.0542225
DG(18:1/18:2)	0.00695855	0.00601458	0.00835248	0.00787562	0.00981381	0.00638368	0.0056722	0.00612138	0.00690892	0.00786277	0.00796933	0.00942871	0.00916693	0.010814	0.0107805	0.0116309	0.0114365	0.00951987	0.00874567	0.014016		0.00744026	0.00758252	0.00827851	0.00616322	0.0124665	0.00832779	0.00597048	0.00750482	0.00879876	0.00931624	0.00829155	0.00321831	0.00447815	0.0126131	0.016984	0.0124325	0.015739	0.0114156	0.0190228	0.011857
DG(18:1/20:2)	0.00194317	0.00154264	0.00202499	0.00191884	0.00260196	0.00192362	0.00121766	0.00161475	0.00203946	0.00220194	0.00185826	0.00234755	0.00214144	0.00231965	0.00242414	0.00261809	0.00252601	0.00258236	0.00259882	0.0028379		0.00189473	0.00141974	0.00190831	0.00139138	0.00266266	0.00229833	0.00146111	0.00227891	0.00246157	0.00207774	0.00179733	0.000365965	0.000807431	0.00243929	0.00235071	0.0027734	0.00339168	0.00292435	0.004622	0.00299926
DG(18:1/20:3)	0.00151503	0.00149115	0.0019849	0.00187258	0.00230868	0.00178925	0.00115783	0.0016794	0.00187909	0.00221304	0.00177673	0.00234955	0.00213353	0.00209276	0.00250149	0.00279944	0.00287074	0.00215963	0.0025687	0.00310585		0.00157948	0.00132123	0.00153371	0.0006747	0.000362227	0.00139481	0.00117151	0.00168801	0.00167166	0.00203198	0.00161474	0.000368128	0.000735286	0.00235881	0.00351642	0.00236041	0.00275403	0.00213669	0.0040605	0.00210017
DG(18:1/20:4)	0.000537603	0.000649802	0.000619673	0.000819159	0.0013759	0.000771956	0.000637471	0.000545046	0.000471393	0.000803937	0.000948344	0.00082067	0.00143251	0.00141545	0.00113786	0.00110262	0.00119314	0.00121843	0.00152391	0.00123479		0.000720167	0.000591641	0.000795132	0.000362485	0.00179056	0.000547864	0.000488969	0.000955539	0.000831208	0.00123686	0.000724444	0.000316333	0.000310726	0.0010512	0.00216498	0.000838177	0.00166441	0.000530895	0.00287199	0.00159054
DG(18:1/22:6)	0.00223318	0.00153934	0.00147597	0.00155582	0.00714602	0.0047361	0.00237619	0.00419003	0.0051548	0.0055203	0.00427215	0.00254876	0.00264435	0.00328058	0.00164416	0.00614425	0.00610797	0.00466467	0.00603887	0.00723546		0.00103157	0.000692967	0.000787581	0.00183868	8.54889e-05	0.00120383	0.00160607	0.00226815	0.00217568	0.00313862	0.00206071	0.000177275	0.000921873	0.000679133	0.000236773	0.00281508	0.00225286	0.0029778	0.00481924	0.0010736
DG(20:1/18:1)	0.00490438	0.00349644	0.00533618	0.00522412	0.00700833	0.00526103	0.00402385	0.00461961	0.00558106	0.00589253	0.00425474	0.00621415	0.00499272	0.00555326	0.0060948	0.00676768	0.00648123	0.00585417	0.00758794	0.00721854		0.00564427	0.00553155	0.00641464	0.00564985	0.0120145	0.00856882	0.0068616	0.0091363	0.00988324	0.0124453	0.00597399	0.00158995	0.00282548	0.0108703	0.0125144	0.0126474	0.0125172	0.0105744	0.0196275	0.0122257
DG(26:1/16:0)	0.00491467	0.00309055	0.00427645	0.00431516	0.00676792	0.00554699	0.00615708	0.00352394	0.00543323	0.00461485	0.00521521	0.00699863	0.00532697	0.00528604	0.00538639	0.00524844	0.00564692	0.00591106	0.0100958	0.0043202		0.00630771	0.00496382	0.00564407	0.00432082	0.00995919	0.00895945	0.00674159	0.00931318	0.0104688	0.011584	0.00908435	0.00159796	0.00325875	0.0123952	0.0139209	0.0174606	0.0170082	0.0149462	0.0197369	0.0160045
DG(26:1/18:1)	0.00810212	0.00581621	0.00837977	0.00816742	0.0123294	0.00850532	0.00659858	0.00656322	0.00848941	0.0091443	0.00683973	0.00936758	0.00758874	0.00816675	0.00824588	0.00698332	0.0072447	0.00819076	0.0126914	0.00698868		0.00905182	0.0079565	0.00879704	0.00788533	0.0176341	0.0119421	0.00863535	0.0120227	0.0127806	0.015635	0.00904255	0.00147457	0.00367487	0.0152214	0.0166063	0.0175072	0.0174227	0.0163741	0.0235002	0.0164802
PC(16:0/16:1)	1.95804	1.82227	1.84353	2.09471	1.78654	2.12253	1.49455	1.79951	2.05192	1.74906	2.70895	2.59416	2.43192	2.00072	2.57036	1.96369	1.80598	2.00465	2.08889	1.56069		0.046255	0.0398627	0.0493522	0.0398983	0.0468814	0.0431489	0.0296263	0.0374047	0.0378514	0.0473151	0.0611273	0.0162633	0.0286423	0.057565	0.0540343	0.0512118	0.047646	0.0476079	0.0540295	0.0545097
PC(16:0/18:1)	4.36869	4.12984	4.56692	4.15993	4.10738	5.2558	3.65737	4.01162	4.94788	4.33697	5.68561	5.80852	6.14753	6.02488	4.4954	3.64247	4.53458	4.49247	4.60651	3.96521		0.0659991	0.0522656	0.0624914	0.0487297	0.0828161	0.0615592	0.0441767	0.0536224	0.0579697	0.0703647	0.0881829	0.0175355	0.0342361	0.103089	0.106656	0.0822023	0.0780964	0.077306	0.101459	0.091523
PC(16:0/20:4)	0.63956	0.65183	0.682943	0.767078	0.614437	0.0394507	0.474103	0.611437	0.591806	0.535428	0.739385	0.828937	0.81924	0.909416	0.902361	0.670635	0.716503	0.647656	0.547308	0.54071		0.0189095	0.014933	0.0182566	0.0156029	0.0230294	0.0180554	0.0130019	0.0162859	0.0167879	0.0193614	0.0262102	0.00691	0.0113623	0.0269968	0.0301489	0.0242712	0.0229292	0.0240599	0.0277108	0.0271141
PC(16:0/22:6)	0.298625	0.227427	0.224575	0.262577	0.267815	0.421475	0.304781	0.366365	0.285716	0.376584	0.307227	0.418047	0.323181	0.346715	0.486728	0.382656	0.380826	0.358267	0.414586	0.274042		0.0404355	0.0308752	0.0408426	0.0301029	0.0397746	0.0270154	0.0264484	0.0256825	0.025884	0.034316	0.0543751	0.0117679	0.0227484	0.0509226	0.0513374	0.0390752	0.0458267	0.049506	0.0455293	0.0501771
PC(16:0/26:1)	0.0189247	0.0149773	0.0166985	0.0199856	0.0243081	0.0213638	0.0129701	0.0113887	0.0160774	0.0135625	0.0243685	0.0250305	0.0231231	0.0234229	0.0215875	0.00998102	0.0108574	0.0128533	0.0210223	0.00770354		0.0561066	0.0456478	0.0548736	0.0485131	0.0713572	0.051222	0.0349887	0.0450156	0.0446976	0.0547446	0.0812013	0.0168114	0.031512	0.0885948	0.0916982	0.0620282	0.0619357	0.0655092	0.0793728	0.0674686
PC(16:1/18:2)	0.137259	0.112286	0.104746	0.12588	0.112536	0.146556	0.113785	0.125767	0.163474	0.136088	0.185484	0.177118	0.172879	0.158579	0.161331	0.117471	0.138884	0.144952	0.141388	0.116744		0.0213361	0.0156566	0.0179184	0.0153999	0.0212543	0.0199454	0.0144542	0.0189044	0.0190427	0.0231625	0.0229154	0.00499204	0.00962879	0.0240161	0.0234716	0.0252299	0.0226689	0.0263981	0.0252222	0.026589
PC(18:0/18:0)	0.0595283	0.0504336	0.0574008	0.0599895	0.0671206	0.0833852	0.0528287	0.0601495	0.0737331	0.0673747	0.0834995	0.0673884	0.0617047	0.0852578	0.0820328	0.0657485	0.0623259	0.0765878	0.0871132	0.0671791		0.0757505	0.066113	0.0790394	0.0599125	0.0588567	0.0604315	0.0463634	0.0539804	0.0571993	0.0654477	0.0823695	0.0136908	0.0346519	0.0774901	0.0793417	0.0713169	0.0675255	0.0716394	0.0833407	0.0753391
PC(18:0/18:1)	1.33816	1.15141	1.26952	1.37681	1.55947	1.90017	1.33652	1.57085	1.73661	1.38765	1.58075	1.43722	1.68364	1.60853	1.57503	1.34127	1.38884	1.35185	1.55527	1.28623		0.133117	0.10504	0.130291	0.104266	0.0598984	0.112033	0.0731295	0.0907817	0.085558	0.100718	0.157339	0.03986	0.0876009	0.155097	0.117061	0.132697	0.115057	0.133325	0.128703	0.135499
PC(18:0/20:0)	0.00738288	0.00631901	0.00721927	0.00791445	0.0118744	0.0137402	0.00771738	0.0080611	0.0119919	0.00911089	0.00969177	0.0112736	0.00997071	0.0105686	0.0111925	0.00807599	0.00862717	0.00961083	0.0168935	0.00670673		0.0116894	0.00927544	0.0114649	0.00900813	0.0156919	0.012738	0.0102217	0.0134519	0.0120448	0.01723	0.0160766	0.00353986	0.00640029	0.0174794	0.0187869	0.0202353	0.0198195	0.0191746	0.0236041	0.0221083
PC(18:0/20:4)	0.307973	0.28357	0.283652	0.257168	0.257129	0.387615	0.201833	0.312181	0.369636	0.302517	0.4022	0.408505	0.414136	0.352399	0.362585	0.310333	0.37003	0.349528	0.303756	0.28633		0.112974	0.0904956	0.122898	0.09295	0.0927123	0.100162	0.0750372	0.0981244	0.102036	0.121414	0.139611	0.0275261	0.0599819	0.142095	0.124215	0.134606	0.0925846	0.12321	0.123066	0.149448
PC(18:0/22:0)	0.00790419	0.00620564	0.00741991	0.00769151	0.0132042	0.0125661	0.00955867	0.00725092	0.0109916	0.0070825	0.0108242	0.0110487	0.00980053	0.0110055	0.0103935	0.00657365	0.00739963	0.00868122	0.0162675	0.00529105		0.512325	0.356327	0.51839	0.475258	0.508876	0.453326	0.370735	0.434551	0.406876	0.451852	0.606089	0.162723	0.318562	0.573953	0.588559	0.473508	0.455732	0.514908	0.571177	0.541997
PC(18:1/18:1)	2.47461	2.417	2.16615	2.55693	1.71976	2.51672	1.86481	2.32147	2.60006	2.17741	2.98303	2.42718	2.54803	2.93855	2.8274	2.08204	2.33109	2.4467	2.30325	2.08091		0.393221	0.315119	0.370543	0.30229	0.362516	0.342777	0.250548	0.316401	0.325754	0.4146	0.491962	0.0964478	0.204319	0.551663	0.499462	0.504057	0.438653	0.448706	0.53266	0.520078
PC(18:1/18:2)	0.939662	0.837387	0.754171	0.949014	0.771386	1.00062	0.632138	0.939525	0.975024	0.896842	1.14095	1.14501	1.17403	1.07993	1.11018	0.736383	0.868637	0.945783	0.934984	0.770102		0.259228	0.216543	0.278138	0.20449	0.239594	0.218131	0.145623	0.184901	0.19203	0.224891	0.30249	0.0453136	0.128523	0.274903	0.253633	0.24821	0.23281	0.217917	0.278073	0.251072
PC(18:1/20:0)	0.0865866	0.0694651	0.0733222	0.0840836	0.0848191	0.103094	0.0614077	0.0641263	0.101383	0.0910227	0.11282	0.116886	0.105147	0.111403	0.0951581	0.0675018	0.0799931	0.10126	0.112198	0.0708658		0.382711	0.291687	0.371467	0.317647	0.288554	0.290099	0.219388	0.254322	0.229422	0.300085	0.449858	0.146215	0.282312	0.530303	0.462393	0.421957	0.376631	0.420202	0.457505	0.425427
PC(18:1/20:1)	0.334539	0.293086	0.296221	0.264544	0.360648	0.355777	0.247437	0.292794	0.368181	0.338658	0.362044	0.367356	0.40575	0.311475	0.404148	0.255104	0.283166	0.294015	0.338419	0.260524		0.268861	0.176951	0.291999	0.214189	0.169278	0.140227	0.110012	0.163541	0.136259	0.149697	0.312463	0.12499	0.212008	0.195033	0.0584432	0.257756	0.266068	0.183896	0.324105	0.281958
PC(18:1/20:4)	0.45458	0.485304	0.490211	0.535971	0.454149	0.491215	0.338645	0.477716	0.499639	0.439497	0.752133	0.691775	0.690226	0.750268	0.732827	0.574204	0.520201	0.601395	0.547308	0.499747		0.0756207	0.0665115	0.0792588	0.0687561	0.0927123	0.0726386	0.0584047	0.078099	0.0741503	0.0889907	0.093275	0.0366607	0.0568069	0.104017	0.119013	0.105966	0.102472	0.101143	0.127763	0.12454
PC(18:1/22:0)	0.0250901	0.0215581	0.0248439	0.0258145	0.0360648	0.032274	0.0173082	0.0205133	0.0295297	0.024209	0.0340941	0.0391028	0.0334151	0.0334051	0.0315284	0.0213451	0.0239359	0.0279205	0.0420037	0.0173195		1.84787	1.39783	1.6448	1.33363	1.8282	1.63969	1.27818	1.66211	1.53371	1.835	1.9058	0.54123	0.985344	1.76458	1.58033	2.10024	1.97754	2.08722	2.38617	2.0823
PC(18:1/22:1)	0.03329	0.030789	0.0330523	0.0357678	0.0434113	0.0329174	0.019236	0.0258554	0.0355889	0.0309383	0.0487108	0.0501711	0.0505167	0.0484109	0.0511108	0.0296092	0.0321774	0.0364667	0.0492577	0.0288615		0.161142	0.118776	0.145999	0.131747	0.157819	0.131324	0.0852117	0.130832	0.136893	0.160735	0.200552	0.0384499	0.07832	0.169028	0.219815	0.179475	0.159102	0.178379	0.201979	0.183322
PC(18:1/22:6)	0.205151	0.186985	0.151672	0.214389	0.116209	0.215286	0.132749	0.210772	0.247394	0.185615	0.24285	0.25703	0.290282	0.270551	0.220395	0.217408	0.250776	0.259062	0.204328	0.1872		4.06357	3.58751	3.84403	3.52402	3.47932	3.26454	2.80436	2.85028	2.70617	3.15261	3.7008	1.41498	2.48258	4.84795	4.28575	3.8568	3.36181	3.65953	3.9926	4.24431
PC(18:1/24:1)	0.0327101	0.0255761	0.0310262	0.0340392	0.0457489	0.0403463	0.0207089	0.0249157	0.0345956	0.026893	0.0396731	0.0483977	0.0374333	0.0446732	0.0450335	0.025157	0.0278922	0.0307378	0.0474333	0.0224229		0.0509273	0.0406538	0.0464834	0.0414234	0.0406588	0.0307722	0.0232492	0.0310627	0.0290961	0.0320946	0.0637303	0.0178181	0.0319905	0.0633433	0.0595718	0.0466715	0.0401673	0.0451323	0.0452388	0.0465749
PC(20:0/20:4)	0.080683	0.0799324	0.0854727	0.0885091	0.0995122	0.118761	0.0523771	0.0850046	0.1106	0.0865608	0.111545	0.14074	0.118048	0.110835	0.11594	0.0775832	0.088336	0.0920082	0.0939545	0.0798776		0.659455	0.607614	0.731845	0.619128	0.619818	0.649198	0.287431	0.388492	0.536797	0.611897	0.743484	0.169798	0.409736	0.812636	0.741389	0.704534	0.531238	0.717194	0.796641	0.834914
PE(16:0/16:0)	0.0339519	0.0302511	0.0298352	0.0350667	0.0454358	0.0222024	0.0368518	0.0315168	0.0327721	0.0359532	0.0584596	0.0478642	0.0585578	0.0545533	0.0526603	0.0560151	0.0582042	0.0593678	0.0652064	0.034895		0.0763818	0.0484436	0.0841466	0.0557242	0.0670657	0.0549455	0.052758	0.0477734	0.0656375	0.0615996	0.118753	0.0299255	0.0579598	0.086737	0.0971902	0.120616	0.132204	0.0951073	0.0957753	0.0979685
PE(16:0/18:1)	1.25595	1.0237	1.06085	1.50942	1.15435	1.13282	1.12377	1.28972	1.25105	1.19504	1.49848	1.77514	1.62444	1.57863	1.32401	1.11446	1.27651	1.05594	1.29625	1.05063		2.36854	1.79073	1.98875	1.71537	2.47242	2.21465	1.88601	1.88738	2.03368	2.00067	2.72456	1.03424	1.5457	2.73341	2.73365	3.0756	3.5648	3.13595	3.20451	2.60136
PE(16:0/22:4)	3.80591	3.18782	2.78748	3.41096	2.7549	4.4756	2.52681	4.74743	3.44795	3.44297	4.05715	3.87038	4.20008	5.34142	3.18575	5.03831	5.38375	5.37883	3.35315	2.87474		3.94757	2.13182	3.8154	2.13477	2.25667	2.28241	2.93514	2.06799	2.52569	3.65177	3.21776	1.04542	2.06804	2.82845	4.67486	5.04886	3.58296	3.27059	3.64782	3.44505
PE(16:0/22:6)	0.467583	0.383886	0.437173	0.566703	0.493516	0.409014	0.299228	0.487931	0.440313	0.424263	0.527134	0.564551	0.586777	0.57645	0.549034	0.450429	0.436059	0.413947	0.508598	0.43845		0.302159	0.253186	0.230432	0.27055	0.309982	0.252819	0.248591	0.227721	0.301623	0.308886	0.415684	0.089727	0.211945	0.331225	0.339212	0.383403	0.431178	0.385978	0.426423	0.452602
PE(16:1/18:1)	0.451272	0.316537	0.312839	0.429727	0.376897	0.321215	0.292578	0.337595	0.337806	0.328748	0.536018	0.51799	0.463245	0.41515	0.456399	0.332018	0.382465	0.38916	0.41408	0.31436		0.894009	0.717713	0.921231	0.763228	0.813393	0.67764	0.539726	0.620096	0.744588	0.720991	1.32158	0.282591	0.698229	1.31918	1.18012	1.00977	0.935476	0.942521	1.00062	1.08976
PE(17:1/18:1)	0.146907	0.117173	0.123958	0.139858	0.136708	0.109414	0.101865	0.113996	0.127225	0.118128	0.169382	0.186793	0.149526	0.15493	0.133883	0.113546	0.121485	0.116309	0.142097	0.110793		0.207049	0.159102	0.17801	0.212364	0.173394	0.122431	0.109244	0.134452	0.128356	0.135417	0.259078	0.0919218	0.163465	0.218661	0.205711	0.199617	0.217129	0.184912	0.196625	0.212421
PE(18:0/18:1)	4.02339	3.07558	3.32893	4.13613	3.51545	3.4263	2.61547	3.16496	3.47125	2.82101	2.7719	3.92858	2.99565	3.38466	2.57571	2.24518	2.82586	2.57787	3.37565	2.52316		3.15419	3.14444	3.71655	3.61211	4.71173	3.11098	2.65315	2.98308	3.67374	3.40208	3.32789	0.995102	2.05738	4.48599	4.73187	4.29153	4.42308	3.67887	4.64421	4.22282
PE(18:0/20:1)	0.0810524	0.0611217	0.0672003	0.0831559	0.0935637	0.0693208	0.0491552	0.0635961	0.0709731	0.0628973	0.0785352	0.0754822	0.0797761	0.0741177	0.0693022	0.0525113	0.0549002	0.0611099	0.0823354	0.0432506		0.0975854	0.073053	0.0914549	0.0886341	0.102316	0.0667555	0.0599356	0.0681219	0.0753722	0.0810747	0.121589	0.035395	0.0674487	0.108605	0.110972	0.0963639	0.0781296	0.0723431	0.103776	0.101231
PE(18:0/20:3)	0.530108	0.491643	0.427146	0.494187	1.05295	0.856575	0.347991	0.625079	0.745503	0.644169	0.512327	0.605292	0.54354	0.431016	0.436064	0.46436	0.487217	0.550277	0.594114	0.417769		0.339991	0.243776	0.319166	0.491187	0.132772	0.273318	0.23301	0.244907	0.312155	0.34645	0.327048	0.0752673	0.160975	0.354096	0.146235	0.555375	0.306041	0.638482	0.62908	0.266878
PE(18:0/22:4)	0.576323	0.498378	0.511372	0.623105	0.309292	0.481823	0.330259	0.487931	0.573105	0.508671	0.710742	0.707144	0.74428	0.758905	0.641669	0.552589	0.701592	0.523011	0.56936	0.51704		0.576655	0.330883	0.403286	0.303514	0.679481	0.3419	0.306249	0.286331	0.488738	0.327723	0.502775	0.14509	0.316512	0.452401	0.433279	0.462812	0.735665	0.482119	0.531973	0.487755
PE(18:0/22:6)	1.07381	0.747567	1.44989	0.991059	1.36224	1.58252	1.47841	1.9359	1.94763	1.546	1.81535	1.64418	2.10622	1.99907	1.76459	1.48827	1.73449	1.78716	1.68107	1.36499		0.712111	0.586251	1.25335	0.646099	1.34656	1.04726	1.00971	1.06861	1.31861	1.23598	1.21145	0.432585	0.879449	1.54729	0.783894	1.64509	1.55307	1.52888	1.69725	1.54676
PE(18:1/18:1)	2.74569	2.40209	2.3864	3.11552	2.31547	2.06649	1.66238	2.13898	2.29242	1.95472	2.66528	3.11376	2.75476	2.64427	2.37237	2.18017	2.50917	2.42667	2.49798	1.851		4.5668	4.08599	3.7126	3.77836	3.5214	3.29579	2.90178	3.13058	3.16532	3.71419	4.3478	1.6436	3.24597	3.6154	4.73187	4.45983	4.47303	4.31301	4.39089	4.30631
PE(18:1/18:2)	0.565449	0.541032	0.52942	0.623105	0.610134	0.558915	0.418919	0.545955	0.587084	0.519777	0.781817	0.794446	0.830752	0.610826	0.591962	0.55491	0.599277	0.649426	0.645874	0.48395		0.634708	0.540062	0.58516	0.525192	0.6894	0.434305	0.333538	0.445506	0.53466	0.561811	0.751768	0.158196	0.367604	0.771742	0.726883	0.580619	0.608513	0.642826	0.726186	0.632764
PE(18:1/20:3)	0.234408	0.221616	0.240646	0.224098	0.216336	0.26768	0.155972	0.276934	0.281893	0.242119	0.322795	0.343387	0.308443	0.252935	0.234977	0.225293	0.29233	0.247872	0.283555	0.266793		0.305527	0.288749	0.30392	0.291131	0.300063	0.229517	0.186859	0.189697	0.228603	0.217396	0.255538	0.115824	0.19251	0.243986	0.353465	0.346946	0.329788	0.304353	0.33367	0.341435
PE(18:1/22:1)	0.036978	0.0309702	0.0346212	0.0385435	0.0472621	0.0235203	0.0173989	0.0226858	0.0264293	0.025519	0.0412532	0.0421998	0.0427062	0.0408847	0.0351369	0.0251209	0.0258005	0.0264817	0.0349958	0.0233874		0.0443912	0.0355604	0.0424621	0.040105	0.0505933	0.0268073	0.0245841	0.0290688	0.0293282	0.0370231	0.05645	0.0178936	0.0328639	0.0542902	0.0522853	0.0396694	0.0427372	0.0407506	0.0437926	0.0420922
PE(18:1/22:6)	0.755744	0.682463	0.587576	0.722479	0.714922	0.601744	0.463249	0.693653	0.673282	0.617513	0.855852	0.96905	0.920313	0.81179	0.650707	0.666357	0.62851	0.711394	0.744894	0.645266		0.44507	0.332731	0.423055	0.365546	0.592686	0.394263	0.324442	0.358211	0.413296	0.421358	0.536293	0.0147378	0.373086	0.741329	0.681275	0.576412	0.481361	0.560301	0.616414	0.531697
PE(18:1/24:0)	0.0526391	0.0394761	0.045097	0.056299	0.0764662	0.0409198	0.029376	0.0368726	0.0452006	0.0323694	0.0359217	0.0447846	0.0383108	0.0396589	0.037143	0.0232622	0.0239945	0.0248121	0.043381	0.0170563		0.0821336	0.0689678	0.0800358	0.0758275	0.126681	0.0640791	0.0582991	0.0686253	0.0723447	0.0858344	0.0783702	0.0235729	0.0432365	0.090867	0.106448	0.0730696	0.0768303	0.075811	0.0922544	0.0815285
PE(18:1/24:1)	0.0291309	0.0223747	0.0238111	0.0310489	0.0393862	0.0187074	0.0118982	0.0182573	0.0223266	0.0179752	0.0283404	0.0296733	0.0283898	0.0284829	0.0255407	0.0158733	0.0161395	0.0168571	0.0237041	0.0132129		0.0429701	0.0334921	0.0388284	0.0399463	0.0539523	0.0293123	0.0247015	0.0297158	0.0328963	0.0352985	0.0483195	0.013425	0.0254826	0.0519429	0.0528906	0.03632	0.0357345	0.0365691	0.0401939	0.0410176
PE(20:1/18:1)	0.36428	0.271638	0.306823	0.381383	0.351545	0.269821	0.200058	0.237217	0.267915	0.228791	0.334641	0.360847	0.367507	0.296158	0.305019	0.190866	0.209791	0.209843	0.301558	0.183311		0.468291	0.34596	0.415147	0.415619	0.533169	0.284469	0.246508	0.259593	0.334573	0.358935	0.47014	0.109123	0.230414	0.418185	0.510243	0.376657	0.414799	0.373474	0.416247	0.383251
PE(24:1/20:4)	0.00514096	0.00326132	0.000728241	0.00407064	0.00236339	0.00250116	0.002503	0.00378429	0.00436908	0.00302444	0.00576015	0.00543665	0.00600436	0.00326875	0.00339758	0.00322739	0.00270599	0.00513204	0.00430947	0.00242355		0.00593239	0.00515318	0.005072	0.00517873	0.00443929	0.00685287	0.004988	0.0047384	0.00610076	0.00543319	0.00970054	0.00268469	0.00912407	0.00643309	0.00577592	0.0073911	0.00669948	0.00613255	0.0070873	0.0055728
PE(24:5/18:0)	0.0404668	0.031439	0.0367307	0.0396849	0.054288	0.0337005	0.0219336	0.0250595	0.0341397	0.0306226	0.0446183	0.0495989	0.0499483	0.00224294	0.0449164	0.0320254	0.0341546	0.0310318	0.0297548	0.0330395		0.0546636	0.0390166	0.0432592	0.0407231	0.0729088	0.0364755	0.0321735	0.0373989	0.0449045	0.044686	0.0606173	0.013995	0.0287962	0.0726786	0.0863057	0.0545502	0.0561592	0.0569531	0.0686335	0.0541465
PE(26:0/18:1)	0.0245162	0.0171408	0.0220294	0.0253791	0.0370584	0.0271169	0.0177206	0.0210578	0.0282373	0.0232484	0.0186557	0.0213596	0.0183056	0.0181033	0.0171558	0.0128867	0.0148048	0.0147658	0.0272811	0.0104918		0.048191	0.036705	0.0444853	0.0410278	0.0633871	0.0566657	0.0486404	0.0591347	0.0653682	0.0796066	0.0449492	0.0111781	0.0207173	0.0472353	0.047146	0.0564827	0.0622204	0.0542632	0.0685359	0.0629052
PS(17:1/18:0)	0.0782056	0.0480787	0.0617214	0.0496956	0.0317362	0.0320063	0.0233323	0.0418413	0.0380662	0.0342848	0.0604096	0.0648939	0.0446143	0.0698387	0.0542739	0.0211249	0.0297443	0.0359017	0.027253	0.031645		0.0702903	0.0614443	0.0564393	0.0608783	0.0536929	0.0223611	0.0232584	0.0322336	0.0270552	0.0249579	0.0410616	0.0156561	0.0259018	0.0558113	0.0467	0.0305071	0.0290767	0.0353782	0.0301259	0.0518122
PS(18:0/18:1)	0.0794366	0.0148792	0.0447691	0.0181973	0.0210733	0.029569	0.0352557	0.0258084	0.0565466	0.0622948	0.0124441	0.0476459	0.00761821	0.044282	0.000935156	0.0249819	0.0252297	0.0341257	0.00478724	0.00227261		0.0343464	0.077935	0.049944	0.00506342	0.0102232	0.103155	0.0559398	0.062667	0.0653264	0.0826817	0.0294467	0.00351508	0.00102855	0.0139137	0.00423461	0.0834219	0.0419755	0.0485891	0.0062514	0.00205069
PS(18:0/20:4)	0.215454	0.192238	0.19445	0.231857	0.187604	0.119415	0.144564	0.181047	0.120131	0.136651	0.271154	0.302646	0.285932	0.208728	0.234977	0.103288	0.158404	0.16326	0.126004	0.221293		0.118787	0.139758	0.0994587	0.139262	0.0581915	0.0730911	0.0590134	0.0684702	0.0953137	0.148104	0.250372	0.0493885	0.11354	0.189141	0.175687	0.213371	0.107344	0.118815	0.204568	0.13458
PS(18:0/22:4)	0.019648	0.010813	0.0103289	0.0259512	0.0279814	0.0225086	0.0134394	0.0163902	0.0113729	0.00860877	0.0262231	0.0247938	0.0186123	0.0130734	0.0301757	0.00349428	0.0225991	0.00251285	0.018735	0.0241789		0.0154275	0.0171623	0.0168836	0.0301514	0.0100498	0.0217735	0.0130925	0.0250644	0.00979524	0.0214238	0.0195304	0.00857951	0.0350763	0.0212666	0.00522367	0.0306925	0.0168204	0.0204067	0.039151	0.034498
PS(18:0/22:5)	0.205221	0.203629	0.131081	0.163398	0.0344913	0.132061	0.0845962	0.145446	0.18905	0.144304	0.266069	0.233472	0.0703307	0.219068	0.145511	0.161162	0.171271	0.180901	0.176323	0.135027		0.117633	0.0822942	0.13284	0.070763	0.0520265	0.105645	0.0936338	0.0680955	0.107916	0.0983962	0.144395	0.0277243	0.0731883	0.0769351	0.0672004	0.124424	0.168985	0.148445	0.129802	0.120654
PS(18:0/22:6)	0.386028	0.289598	0.166392	0.224682	0.105727	0.174302	0.118881	0.168903	0.295871	0.193921	0.325757	0.302646	0.404567	0.253789	0.178225	0.206183	0.180277	0.211486	0.238546	0.133876		0.201658	0.0217122	0.232404	0.0178867	0.0172791	0.169703	0.13884	0.124929	0.204794	0.172205	0.203267	0.00662952	0.132223	0.0200967	0.0172544	0.171659	0.189806	0.191339	0.164968	0.138654
PS(18:1/18:1)	0.0983173	0.0545923	0.142685	0.0590334	0.0427674	0.134769	0.1004	0.139301	0.194187	0.165952	0.11599	0.0775877	0.0729318	0.0156958	0.0447111	0.142321	0.167905	0.129159	0.171779	0.121866		0.230303	0.172287	0.225443	0.169199	0.163405	0.179361	0.139237	0.18239	0.135575	0.201806	0.10687	0.0479839	0.0534737	0.193031	0.147566	0.208227	0.207074	0.225958	0.207522	0.21218
SM(d18:1/16:0)	1.40703	1.16092	1.23181	1.30797	1.5962	1.51104	1.23718	1.21293	1.34854	1.24487	1.58713	1.62806	1.63203	1.62558	1.83207	1.31935	1.42319	1.36727	1.43212	1.23298		0.433506	0.38299	0.411201	0.375841	0.45679	0.368003	0.258815	0.360457	0.317515	0.362861	0.530743	0.15211	0.304281	0.515443	0.509217	0.506921	0.443148	0.486405	0.58339	0.534026
SM(d18:1/16:1)	0.0560845	0.0509093	0.0553059	0.0629398	0.0821476	0.0571063	0.02549	0.0450349	0.0586955	0.0575585	0.0726637	0.0864719	0.0799888	0.076732	0.0825797	0.0395193	0.0544739	0.0529433	0.0624843	0.0495651		7.02367	5.83374	7.4663	7.19352	5.98984	7.28586	5.76769	6.6551	6.46438	6.8985	8.83095	4.46898	7.40381	10.1231	9.29989	9.92839	7.26295	8.92815	8.20127	9.48494
SM(d18:1/18:0)	0.0477319	0.0713682	0.0582387	0.0570392	0.0634473	0.0596331	0.0339608	0.0740684	0.0829498	0.0438717	0.120469	0.0978027	0.109017	0.107993	0.0967987	0.0815281	0.068215	0.0560274	0.0547308	0.0720947		0.0291593	0.0253811	0.0257367	0.0210616	0.0267886	0.0233735	0.0171145	0.0238775	0.0248314	0.0267545	0.0328151	0.00826572	0.0194784	0.0320032	0.0326545	0.0417152	0.0382419	0.0363373	0.0353645	0.0300436
SM(d18:1/18:1)	0.0154148	0.0164179	0.0125403	0.0146811	0.0127992	0.00948215	0.00956939	0.0121856	0.0159742	0.0144549	0.0115629	0.0162988	0.0216199	0.0199901	0.0151854	0.0170354	0.0173015	0.0174918	0.0167243	0.0137467		0.151508	0.118776	0.152468	0.130938	0.0781284	0.112775	0.0845758	0.101462	0.0982333	0.120034	0.183932	0.0565416	0.113144	0.162527	0.102104	0.168019	0.151911	0.157231	0.163462	0.17037
SM(d18:1/20:0)	0.0329426	0.0290387	0.0284241	0.0293726	0.0308802	0.0331391	0.0236547	0.0259009	0.0307325	0.028422	0.0473526	0.0488983	0.0480824	0.039604	0.0431333	0.0385841	0.0386531	0.0373492	0.0415164	0.0365505		4.265	2.85223	4.00112	3.27346	3.91163	3.62067	2.7662	3.66464	3.59344	3.82177	5.08583	1.46215	2.72425	4.35573	4.49386	5.25059	5.14159	4.79968	5.13871	5.57938
SM(d18:1/22:0)	0.153494	0.131793	0.149996	0.154891	0.182662	0.18749	0.0970783	0.118311	0.174146	0.149474	0.22309	0.22602	0.193521	0.17961	0.210551	0.153852	0.154588	0.170138	0.23215	0.14378		0.0527673	0.0407992	0.0607642	0.0420454	0.0381039	0.0429207	0.0373129	0.0400297	0.0381314	0.0438232	0.0610094	0.0115761	0.0324953	0.0552622	0.0594715	0.0512163	0.0394638	0.0536484	0.0568442	0.0558104
SM(d18:1/22:1)	0.0368682	0.0350652	0.0349105	0.0451387	0.0394041	0.03828	0.0230957	0.0312668	0.0346668	0.0319691	0.0595103	0.0594706	0.0634324	0.0574069	0.0623449	0.0345453	0.0396628	0.0410454	0.045511	0.0325727		0.0112714	0.00984904	0.0114455	0.0011903	0.0110213	0.00731367	0.00659023	0.00824476	0.00630652	0.00907272	0.0019765	0.00277544	0.00663797	0.0120788	0.00918628	0.000760002	0.00867092	0.00135039	0.00592216	0.00408799
SM(d18:1/24:1)	0.385212	0.311641	0.365354	0.390915	0.447471	0.456345	0.219894	0.28832	0.396316	0.340889	0.520119	0.589798	0.490254	0.360356	0.533213	0.327428	0.37003	0.402986	0.455178	0.35269		2.41712	2.10079	2.36556	2.12573	2.66157	1.92163	1.62793	1.84234	1.67947	1.88329	2.86978	1.65081	2.07614	2.72117	3.36227	2.53938	2.25619	2.4642	2.79952	2.76976
SM(d18:1/26:1)	0.0141727	0.0128888	0.0145748	0.0155016	0.0225446	0.0205786	0.00856944	0.0131253	0.0172967	0.0151653	0.0185245	0.0211521	0.0189864	0.0188515	0.0186089	0.0131311	0.0149618	0.0156357	0.0235054	0.0119709		0.0596567	0.0478992	0.054419	0.0501568	0.0697947	0.0458826	0.0338936	0.0516437	0.0465317	0.0567857	0.0835129	0.018123	0.0315815	0.0873731	0.0877961	0.0641164	0.0575459	0.0626596	0.0719227	0.0696119
TG(16:0/14:0/14:0)	0.00290599	0.0028246	0.00328448	0.00340819	0.00322427	0.00327694	0.00284408	0.00270856	0.00348923	0.00390657	0.00325976	0.00345426	0.00373866	0.00321794	0.00351215	0.00328774	0.00322298	0.00305206	0.00319279	0.00367771		0.00407999	0.00390716	0.00410696	0.00349078	0.004918	0.00396856	0.00336049	0.00358869	0.00415501	0.00498901	0.00561636	0.00448715	0.00405355	0.00565317	0.00689239	0.0065913	0.00689267	0.00575119	0.00638391	0.00565304
TG(16:0/14:0/16:0)	0.0110114	0.00978869	0.0114765	0.0130238	0.0101211	0.0129579	0.0124572	0.0115848	0.0131841	0.0132574	0.0114775	0.0155079	0.0141977	0.0107878	0.0137159	0.0119334	0.0122365	0.0110498	0.0120068	0.0141003		0.0165996	0.0158434	0.0166621	0.0155733	0.0211855	0.0193067	0.0167761	0.0185983	0.0204163	0.0234488	0.02611	0.0144403	0.0158218	0.0299026	0.0345848	0.0313547	0.0314657	0.0289373	0.0287729	0.0281003
TG(16:0/14:0/16:1)	0.00900003	0.00817768	0.0102528	0.00966486	0.00949217	0.00834591	0.00745679	0.00780201	0.0100011	0.0117649	0.00672888	0.00872947	0.00793931	0.00782675	0.00850895	0.0062376	0.00670179	0.00576809	0.00370849	0.00787391		0.0074968	0.00718656	0.00797349	0.00645997	0.0108432	0.00944183	0.00689593	0.00783652	0.00896341	0.0102557	0.011554	0.00507894	0.00574768	0.0140772	0.0159752	0.0111054	0.00640646	0.00523849	0.00639931	0.0105358
TG(16:0/14:0/17:1)	0.00562832	0.00494518	0.0060355	0.00536921	0.00561443	0.00536335	0.00484013	0.00510958	0.00548812	0.00614422	0.00484463	0.00595587	0.00540337	0.00523727	0.00514192	0.00290663	0.00280367	0.0023388	0.00248594	0.00508128		0.00330559	0.00327489	0.0028835	0.00286101	0.0031336	0.00242676	0.00241645	0.00259331	0.00264437	0.00302091	0.00451884	0.00432339	0.00401381	0.00482331	0.00479109	0.00436205	0.00464945	0.00425938	0.00420602	0.00410308
TG(16:0/14:0/20:4)	0.00209759	0.00228588	0.00281952	0.00280399	0.0026243	0.0018292	0.0019451	0.00194551	0.00222654	0.0024381	0.00172568	0.00219885	0.00200225	0.00194997	0.00219604	0.00185706	0.00189913	0.0014498	0.00127779	0.00192254		0.000713691	0.000620235	0.000753717	6.4666e-05	0.0010383	0.000582187	0.000530868	0.000536844	0.00053153	0.000733763	0.000927658	0.000341823	0.000477707	0.00118528	0.00153483	0.000852937	0.000866289	0.000852949	0.000795376	0.000835791
TG(16:0/14:0/22:6)	0.0048007	0.00446965	0.00616465	0.00131719	0.00602572	0.00473714	0.00367812	0.00446475	0.00533787	0.00634372	0.00288041	0.00317986	0.00291276	0.00358653	0.00389341	0.00330284	0.00325286	0.00263298	0.00219465	0.00352027		0.000501871	0.000350547	0.000482464	0.000466212	0.000887772	0.00049876	0.000311209	0.000407033	0.000472659	0.000552038	0.000803253	3.42268e-05	0.00011963	0.000268172	0.00123222	0.000695745	0.000704995	0.00061866	0.00069392	0.00066742
TG(16:0/16:0/16:0)	0.0250589	0.0231656	0.0253685	0.0263174	0.0226659	0.0308214	0.0399967	0.025472	0.0293673	0.0301116	0.0301338	0.0340669	0.0334634	0.0322504	0.0335992	0.0326613	0.030746	0.0282867	0.0405638	0.0323279		0.0524854	0.0531752	0.0565087	0.0461321	0.0665202	0.0657075	0.0522041	0.0615544	0.074836	0.0881743	0.0957435	0.0451596	0.0563899	0.111604	0.123889	0.120624	0.121266	0.0926323	0.104839	0.103134
TG(16:0/16:0/16:1)	0.0529047	0.0489678	0.0546381	0.063593	0.0529243	0.0525238	0.0460342	0.0510982	0.0551559	0.0588959	0.0421936	0.0539271	0.0505877	0.0391631	0.0537962	0.0423418	0.0441598	0.0370441	0.0368004	0.0446422		0.0565533	0.0490254	0.0552842	0.0495924	0.079941	0.0628001	0.0494858	0.0582271	0.0648185	0.0680037	0.0826851	0.0264066	0.0407794	0.101783	0.113223	0.0803073	0.0777365	0.073608	0.0765727	0.0732302
TG(16:0/16:0/18:1)	0.153299	0.145799	0.157885	0.174778	0.128622	0.156776	0.167816	0.150972	0.161735	0.172157	0.133894	0.146831	0.145609	0.151246	0.159219	0.14808	0.134855	0.128047	0.143561	0.145992		0.19361	0.176276	0.196855	0.168771	0.253244	0.21166	0.162495	0.181336	0.213312	0.262794	0.28066	0.100565	0.146679	0.341061	0.364284	0.287248	0.298353	0.227756	0.255378	0.2549
TG(16:0/16:0/20:4)	0.0118614	0.00950312	0.0136388	0.0149001	0.0121972	0.00983716	0.0109788	0.00847792	0.00890727	0.0117146	0.00962358	0.0121284	0.0113741	0.0123366	0.012731	0.0114149	0.0102291	0.00811872	0.00722086	0.0110566		0.00415189	0.00410151	0.0042839	0.00396693	0.00610709	0.00345405	0.00269534	0.00319078	0.00340662	0.00378868	0.00576618	0.00239176	0.00308779	0.00716417	0.00971097	0.0057807	0.00524742	0.00556259	0.005913	0.00499504
TG(16:0/16:0/22:6)	0.0215597	0.0226834	0.0270066	0.029459	0.0241597	0.021543	0.020579	0.0228662	0.023921	0.0284345	0.0140505	0.017194	0.0147226	0.0184451	0.0182709	0.0183424	0.0170707	0.0133403	0.0126866	0.018263		0.00317691	0.00318757	0.00312137	0.0029394	0.00533794	0.00309046	0.00239206	0.00294888	0.00326108	0.00386472	0.00521414	0.00158367	0.00237691	0.00609759	0.00806387	0.00486021	0.00486571	0.00386032	0.0049412	0.0041364
TG(16:0/16:0/24:0)	0.0221731	0.0170045	0.021002	0.0222989	0.0236464	0.0259859	0.0296178	0.0212304	0.0266428	0.0274277	0.0209892	0.0253616	0.0223578	0.0198856	0.0228154	0.0198878	0.0205981	0.0198046	0.0252616	0.0186316		0.0306996	0.0336534	0.0316808	0.0305387	0.0393531	0.0285461	0.0242085	0.0289196	0.0288811	0.0328939	0.0462752	0.0323873	0.0328263	0.0498212	0.0599491	0.0527961	0.0513564	0.0422905	0.0500771	0.0475578
TG(16:0/16:0/24:1)	0.0895632	0.0769494	0.0968414	0.0927226	0.096226	0.108231	0.0799321	0.0905833	0.116947	0.119151	0.0597158	0.0736826	0.0640885	0.0577179	0.0616053	0.0564791	0.0526916	0.0583274	0.0703999	0.0510771		0.0555087	0.0509034	0.0527082	0.0479756	0.0723553	0.0481407	0.0357602	0.0512889	0.0516133	0.0593592	0.0645393	0.0206704	0.0332224	0.0803218	0.0968142	0.0825551	0.0736791	0.0652442	0.0853527	0.0661879
TG(16:0/16:1/16:1)	0.0162565	0.0159869	0.0201742	0.0188715	0.0172201	0.0138272	0.0126573	0.0135034	0.0176347	0.0187527	0.012286	0.0148936	0.0128196	0.0134905	0.0144069	0.0101096	0.0118584	0.0101713	0.00958266	0.0120785		0.0148688	0.0135553	0.0154287	0.0127396	0.0230287	0.0135021	0.01021	0.0113447	0.0129589	0.0153817	0.0203831	0.00637781	0.00953066	0.0260071	0.0275989	0.0151932	0.0150469	0.0131326	0.0152062	0.0138815
TG(16:0/16:1/18:1)	0.124139	0.11929	0.118697	0.14852	0.121565	0.105048	0.0912314	0.108003	0.107409	0.129118	0.0844419	0.105185	0.094851	0.0859449	0.0984817	0.0792606	0.0808236	0.0606058	0.0653385	0.0820451		0.110006	0.0923352	0.10896	0.0952532	0.148212	0.0947817	0.0703967	0.081518	0.0901567	0.102006	0.13329	0.036961	0.0606922	0.156245	0.168194	0.10127	0.101055	0.0892329	0.0922944	0.0922335
TG(16:0/17:1/18:1)	0.0554042	0.0489678	0.0697107	0.0640032	0.0487545	0.0453615	0.0412272	0.0476143	0.0501794	0.0611612	0.0392118	0.0450613	0.0430034	0.0455003	0.0490239	0.0359049	0.0348021	0.0318652	0.0330007	0.036861		0.02151	0.0200709	0.0218299	0.0204984	0.0315834	0.0175628	0.013595	0.0163085	0.0168987	0.0193813	0.0255416	0.00901697	0.0132773	0.0312314	0.0364797	0.0210777	0.0216337	0.0189489	0.0219758	0.019716
TG(16:0/17:1/20:4)	0.00360456	0.00351059	0.00397658	0.00395612	0.00294206	0.00356457	0.0041227	0.00341088	0.00310117	0.00432212	0.00234396	0.00257874	0.00249159	0.002606	0.00294122	0.00254423	0.00385229	0.00194969	0.00156466	0.00256235		0.000621197	0.00056802	0.000397161	0.00036904	0.00047586	0.000377854	0.000233198	0.00036018	0.000418245	0.000404999	0.000494015	0.000151183	0.000306341	0.000524632	0.000652294	0.000391411	0.000397178	0.000519745	0.000679144	0.000333598
TG(16:0/17:1/22:6)	0.00349325	0.00306742	0.00320083	0.00365705	0.00283826	0.00253577	0.00266527	0.00669261	0.00757235	0.0084244	0.00428327	0.00176751	0.00182387	0.00185506	0.00195336	0.00199808	0.0018548	0.00359777	0.00126428	0.00205146		0.000434385	0.000205539	0.000407898	0.000128129	0.000693776	0.000110672	0.000134296	0.000285631	0.000114771	7.79167e-05	0.000202166	1.99688e-05	7.34029e-05	0.000151849	0.000262455	0.0003517	0.000151802	0.000138831	0.000399371	8.64849e-05
TG(16:0/18:1/18:1)	0.404076	0.39027	0.425801	0.463613	0.339998	0.365279	0.349441	0.364656	0.387335	0.425863	0.271987	0.292061	0.298909	0.307548	0.325814	0.292837	0.258546	0.245613	0.250311	0.30043		0.295548	0.277006	0.318891	0.271056	0.385117	0.271552	0.198487	0.206845	0.253382	0.304864	0.328532	0.116394	0.174181	0.413381	0.389718	0.282136	0.294503	0.227756	0.255378	0.249869
TG(16:0/18:1/18:2)	0.155798	0.153899	0.185016	0.201446	0.149792	0.133697	0.110482	0.12581	0.155515	0.163096	0.0998373	0.118533	0.115872	0.12007	0.121909	0.0939736	0.0995782	0.0774661	0.0667189	0.103763		0.0821375	0.074148	0.0878947	0.072239	0.102698	0.0581483	0.0444673	0.0495489	0.0541944	0.0610881	0.0782297	0.0230948	0.0384256	0.0991042	0.10666	0.0536086	0.0544205	0.0425113	0.0554896	0.0531074
TG(16:0/18:1/20:4)	0.0408993	0.0379224	0.0425801	0.0447202	0.0365659	0.0569008	0.0615184	0.0301896	0.0609618	0.0364087	0.0234144	0.0271782	0.0258863	0.0241119	0.0260407	0.0588522	0.0576035	0.0447924	0.0151376	0.0266212		0.00701122	0.00647505	0.00699759	0.0140204	0.022082	0.0105913	0.00421276	0.00445393	0.00531398	0.00477266	0.00817223	0.00317644	0.00472305	0.00810064	0.0102846	0.00662576	0.0174243	0.00580511	0.0165753	0.00541636
TG(16:0/18:1/22:6)	0.111642	0.128863	0.149595	0.151803	0.131188	0.108231	0.0958348	0.109939	0.120265	0.144975	0.0587827	0.0720808	0.0640885	0.0770977	0.0811281	0.0783113	0.0692136	0.0551376	0.0469333	0.0800342		0.00940039	0.0100809	0.00990939	0.00943669	0.016165	0.00791881	0.00607116	0.00714474	0.00743436	0.00928694	0.0120304	0.00368093	0.00569645	0.0153843	0.0205566	0	0.0101637	0.00855858	0.0106417	0.00846089
TG(16:0/18:1/24:1)	0.135386	0.11524	0.136784	0.137443	0.147867	0.128126	0.0941608	0.111487	0.151368	0.153582	0.0765109	0.0945059	0.0835714	0.0762551	0.0772236	0.0659714	0.0576035	0.0615172	0.0703999	0.0538924		0.0792041	0.0671434	0.0711486	0.0671248	0.100947	0.0610557	0.0425467	0.0560089	0.0589259	0.0668511	0.0827784	0.0236823	0.039109	0.0973186	0.109942	0.0759097	0.0674375	0.0579913	0.0746647	0.063276
TG(16:0/20:4/22:6)	0.00611712	0.00596191	0.00912414	0.00842301	0.00664718	0.00483357	0.00494261	0.00457407	0.00481691	0.00593811	0.00390093	0.0040802	0.00396633	0.00520049	0.00598085	0.00569539	0.00460128	0.00346859	0.00272909	0.00574474		0.00024272	0.000319631	0.000179602	0.000258768	0.000495709	7.37539e-05	4.21133e-05	0.000157764	0.00015803	4.92619e-05	0.000483423	9.89061e-05	0.00023081	0.00020486	0.000778276	0.000309687	9.53652e-05	0.000376813	0.000187254	0.000331701
TG(16:0/22:6/22:6)	0.00550871	0.00609435	0.00819213	0.008165	0.00774219	0.00529271	0.00408885	0.00547113	0.0063995	0.00773943	0.0027164	0.00302637	0.0029221	0.00379615	0.00381357	0.00408679	0.0038314	0.002755	0.00220172	0.0046876		2.7635e-05	0.000109384	0.000112922	0.000161843	0.000303373	7.84824e-05	9.41618e-05	9.09734e-05	8.51846e-05	0.000128026	7.06193e-05	0	1.42488e-05	9.83301e-05	0.000252635	0.000122011	0.000138292	0.000149847	0.000170905	9.1871e-05
TG(16:0/22:6/24:0)	0.00330316	0.00317879	0.00353799	0.00377547	0.00390112	0.00380626	0.00234218	0.00282001	0.00372853	0.00408159	0.00169508	0.00230339	0.0020689	0.00171081	0.00162123	0.00135001	0.00115977	0.00151484	0.00148234	0.00121439		0.0155315	0.0136867	0.0144326	0.0123737	0.0187937	0.0003157	0.00026326	0.000278985	0.000251996	0.000342294	0.000750477	9.16477e-05	0.000173435	0.000621683	0.000793129	0.000728979	0.00039014	0.000321551	0.000408285	0.000361623
TG(16:0/22:6/24:1)	0.0104983	0.0100503	0.0106983	0.0137099	0.0125298	0.0103712	0.00719623	0.0103681	0.0116878	0.0139543	0.00569815	0.0074947	0.00717484	0.00626458	0.00629222	0.00540229	0.00462516	0.00506423	0.00470467	0.0054069		0.00105206	0.00107512	0.00118052	0.00112768	0.00176013	0.000947878	0.000610691	0.00082067	0.000918738	0.000939515	0.00146154	0.000477023	0.000738144	0.00161314	0.00206081	0.00112935	0.00105906	0.00100296	0.00128733	0.00104277
TG(16:0/24:0/24:1)	0.0150223	0.0114057	0.0146468	0.0156113	0.0193592	0.0165054	0.0162166	0.0125016	0.0187509	0.0153083	0.00804809	0.010621	0.00822194	0.00781652	0.00820727	0.0064217	0.00630914	0.00716607	0.011823	0.00519166		0.0175068	0.0157667	0.0163025	0.0148013	0.0226301	0.0148713	0.0126546	0.01526	0.0175315	0.0193974	0.0149083	0.00469395	0.00720148	0.0166291	0.0206858	0.0170353	0.017967	0.0148343	0.0196763	0.015999
TG(16:1/12:0/18:1)	0.0011135	0.000998899	0.00118181	0.00126006	0.00116758	0.0011163	0.000996378	0.000973679	0.00112909	0.00139859	0.00123864	0.00165292	0.00149827	0.00123949	0.00133005	0.00111579	0.00108479	0.00120899	0.00110389	0.00135114		0.00100655	0.000931864	0.000986381	0.00072646	0.00100883	0.00105843	0.000874571	0.00109987	0.00108555	0.00119657	0.00172694	0.00125239	0.00095762	0.00172377	0.00176112	0.0015958	0.00186428	0.00163203	0.00163673	0.00149143
TG(16:1/16:1/16:1)	0.00170087	0.00155944	0.00204216	0.00205575	0.00177461	0.00150786	0.00122359	0.00156675	0.00170147	0.00181342	0.00136276	0.00177349	0.00171023	0.00150736	0.00159783	0.0013334	0.00134322	0.00116982	0.00115966	0.001681		0.0140467	0.0133438	0.0152495	0.0125311	0.0213297	0.000679648	0.000644871	0.000758431	0.000819803	0.000804297	0.00134789	0.000672618	0.000829794	0.00130702	0.00168048	0.00110619	0.0011007	0.000933248	0.00115682	0.00103578
TG(16:1/16:1/18:1)	0.0243415	0.0248529	0.0298919	0.028638	0.0264668	0.0189942	0.0177032	0.0202507	0.0226274	0.0251876	0.0165002	0.0182995	0.017454	0.019491	0.0197745	0.0146602	0.0100102	0.0120966	0.0122741	0.0161826		0.000230811	0.000213647	0.0002593	0.000245346	0.000510661	0.00967929	0.00465779	0.00317706	0.00931909	0.0101468	0.015771	0.00393186	0.00751004	0.0210788	0.0219456	0.00837519	0.00935303	0.00800577	0.0102696	0.00877691
TG(16:1/16:1/20:4)	0.00186663	0.00159857	0.00216773	0.002084	0.00176241	0.00127392	0.00150111	0.0011064	0.00169226	0.00203415	0.00117611	0.00128328	0.001167	0.00154896	0.00153441	0.00124855	0.00117535	0.000965643	0.000817719	0.00141274		0.00409375	0.00406297	0.00430929	0.00348731	0.00565345	0.000175893	0.000118844	0.000156367	0.000177449	0.000195524	0.000386153	7.73789e-05	0.000196212	0.000476292	0.000558366	0.000329521	0.000136286	0.000278035	0.000204593	0.000243161
TG(16:1/17:1/18:1)	0.0118429	0.0105705	0.0123654	0.0142637	0.0138926	0.0106509	0.00901634	0.0100688	0.0115824	0.0127837	0.00860868	0.00985235	0.00881831	0.00925775	0.00929098	0.00826473	0.00375985	0.00648936	0.00562895	0.00927372		0.00737478	0.00667102	0.00718355	0.0063351	0.00916315	0.00267949	0.00108405	0.00247776	0.00272192	0.0029707	0.0055531	0.00183871	0.00283002	0.00692414	0.00788138	0.00403556	0.00390996	0.00355503	0.00397264	0.00353599
TG(16:1/18:1/18:2)	0.025824	0.0249217	0.0301078	0.0330648	0.0257766	0.0217058	0.022438	0.0227203	0.0258823	0.0273619	0.0156371	0.0179455	0.0166077	0.0186546	0.019377	0.0174993	0.0175947	0.0130555	0.0124441	0.0184686		0.00411606	0.00422509	0.0043658	0.00373239	0.00646756	0.0051437	0.00398283	0.00445126	0.00500165	0.00549059	0.00881629	0.00364453	0.00516119	0.0102371	0.0115863	0.00664596	0.0065989	0.0056271	0.00685532	0.00606135
TG(16:1/18:1/20:4)	0.0268601	0.0266672	0.0348682	0.035472	0.0277378	0.0199391	0.0200994	0.0188856	0.0223579	0.0232673	0.0176149	0.0189157	0.0178439	0.0211294	0.0226207	0.0191645	0.0194801	0.0132108	0.0117904	0.0210365		0.00225314	0.00237278	0.00248246	0.00192764	0.00369647	0.00257842	0.00213053	0.00245092	0.00265583	0.00287273	0.00512904	0.0016958	0.00254141	0.00569507	0.0070305	0.00381287	0.00397583	0.00339159	0.00343504	0.00316632
TG(18:0/16:0/16:0)	0.0483224	0.0441815	0.0489859	0.053336	0.0477922	0.0660527	0.0795136	0.0534209	0.0622059	0.0548185	0.0463977	0.0651397	0.0589614	0.0480281	0.0568331	0.0517329	0.0522451	0.0551376	0.060277	0.0450444		0.073299	0.0706504	0.0740931	0.0658462	0.0945287	0.0895483	0.070926	0.0848452	0.09546	0.106616	0.118271	0.0498977	0.0667123	0.134817	0.161631	0.162535	0.157838	0.128325	0.154123	0.140866
TG(18:0/16:0/18:0)	0.0633191	0.0585405	0.0648121	0.0697471	0.0561318	0.081969	0.0895574	0.0673568	0.080453	0.0756586	0.0573831	0.06247	0.0620377	0.0547688	0.0572669	0.0569537	0.0598362	0.0533149	0.0736208	0.0506749		0.0573767	0.0538879	0.0534321	0.0523727	0.0711883	0.0622187	0.0490864	0.0593362	0.0642293	0.0772246	0.0869372	0.032657	0.0446039	0.0946401	0.10748	0.118579	0.113567	0.100281	0.112008	0.0997799
TG(18:0/16:0/18:1)	0.271189	0.258462	0.271683	0.285963	0.269753	0.319122	0.29713	0.258588	0.316006	0.318038	0.201074	0.256821	0.253278	0.211913	0.243384	0.237782	0.219697	0.22374	0.214881	0.191036		0.198744	0.204956	0.206298	0.189228	0.273083	0.219219	0.183667	0.203518	0.235115	0.251268	0.28066	0.0977712	0.143345	0.326776	0.367566	0.308714	0.302203	0.254951	0.318102	0.272508
TG(18:0/16:0/22:6)	0.0356221	0.0325939	0.0418264	0.0447202	0.0343206	0.0397908	0.0354805	0.0402592	0.0414706	0.0471168	0.0216879	0.0242308	0.0239327	0.0217579	0.0255004	0.0259031	0.0228284	0.0229557	0.0189002	0.0262259		0.00395007	0.00365968	0.00422762	0.00382593	0.0064605	0.00388582	0.00333613	0.00393743	0.00412823	0.00499437	0.00523347	0.0018136	0.00253513	0.00626436	0.0093673	0.00653625	0.00595351	0.00597185	0.00692717	0.00564569
TG(18:0/16:0/24:0)	0.0247913	0.0204537	0.0251312	0.0248492	0.0290137	0.0310876	0.0349725	0.0222226	0.0282894	0.0258901	0.0244807	0.0264117	0.0237334	0.0227332	0.022352	0.0187625	0.0195862	0.0201062	0.0278058	0.0168627		0.0354502	0.037663	0.0373982	0.0333449	0.0474905	0.0340281	0.0314678	0.0340654	0.0350536	0.0435286	0.049017	0.0339503	0.0355035	0.0596253	0.0680885	0.0582815	0.0577176	0.0472791	0.0603403	0.0549074
TG(18:0/17:1/18:0)	0.0616528	0.0504405	0.0655658	0.0705677	0.0651129	0.0692359	0.055241	0.0619373	0.0700853	0.079736	0.0394686	0.0485401	0.0441657	0.0415961	0.0438179	0.0396062	0.0387179	0.0367666	0.0398484	0.0365572		0.01784	0.0156295	0.0166838	0.0151681	0.0228129	0.0157691	0.0121865	0.0133613	0.016725	0.0189298	0.0208896	0.00636172	0.010583	0.0231842	0.0283474	0.0222555	0.0220296	0.0208313	0.0245485	0.0197954
TG(18:0/17:1/18:1)	0.0899797	0.0913084	0.113044	0.115288	0.102641	0.085948	0.08328	0.0940672	0.0966265	0.112808	0.0522513	0.0592664	0.0574233	0.0535049	0.0537962	0.0424252	0.045547	0.0411116	0.0353196	0.0490662		0.031573	0.0282209	0.0315472	0.0279398	0.0412088	0.0254831	0.0201276	0.0237797	0.0249441	0.0301083	0.0300915	0.00923766	0.0152336	0.0366343	0.0385271	0.0293618	0.027706	0.0255876	0.0272607	0.0241321
TG(18:0/18:0/18:0)	0.0257106	0.0216821	0.0285327	0.0274657	0.0266687	0.0377072	0.0389557	0.0313082	0.0341445	0.0371372	0.0213462	0.025466	0.0225386	0.0215196	0.0226159	0.0225452	0.0214558	0.0214129	0.0309366	0.0201614		0.0247268	0.0218906	0.0234139	0.0204786	0.0299787	0.0228297	0.0194022	0.0247693	0.0247805	0.0286326	0.0341907	0.0144735	0.0184557	0.0380589	0.0460728	0.0499627	0.0447046	0.0410198	0.048046	0.0408788
TG(18:0/18:0/18:1)	0.212452	0.217962	0.230987	0.240012	0.203678	0.243917	0.232682	0.24233	0.255044	0.297651	0.171683	0.178867	0.182524	0.157566	0.162256	0.167539	0.146911	0.143996	0.17853	0.148405		0.114406	0.116818	0.114045	0.108678	0.158715	0.118622	0.100037	0.116454	0.123744	0.133702	0.151125	0.0500962	0.0723035	0.173209	0.191167	0.175824	0.164575	0.15467	0.181901	0.147574
TG(18:0/18:0/20:4)	0.000493166	0.0257963	0.03104	0.0311044	0.0250722	0.0238064	0.0198832	0.0229462	0.02484	0.0257676	0.000477538	0.00037456	0.028879	0.0308789	0.0340156	0.0297562	0.0276498	0.0267222	0.0244046	0.0269375		0.0253177	0.0254985	0.0284741	0.0253261	0.0302114	0.00399537	0.00335457	0.0037397	0.00458931	0.00516655	0.00800085	0.00272093	0.00384892	0.00925153	0.0111255	0.00912347	0.00935601	0.00790238	0.0106831	0.00832753
TG(18:0/18:1/18:1)	0.483224	0.430769	0.463482	0.525155	0.471507	0.485447	0.390035	0.437432	0.530824	0.502881	0.255658	0.318223	0.330697	0.26921	0.296747	0.292362	0.272835	0.274321	0.235587	0.242516		0.231012	0.21335	0.236081	0.205849	0.283586	0.197123	0.156143	0.1708	0.190331	0.214961	0.226218	0.0762375	0.115843	0.265171	0.26829	0.222847	0.213659	0.165718	0.225808	0.198721
TG(18:0/18:1/20:1)	0.228282	0.215017	0.217045	0.232217	0.220678	0.212483	0.168652	0.196264	0.235553	0.269109	0.130628	0.154306	0.150736	0.136079	0.130152	0.12862	0.112974	0.117566	0.124235	0.111002		0.0975383	0.0958328	0.10097	0.0914175	0.134791	0.0837335	0.0640451	0.0787452	0.0801393	0.093361	0.0994982	0.029472	0.0486062	0.118747	0.132914	0.100917	0.0958019	0.0841965	0.101255	0.083138
TG(18:0/18:1/20:4)	0.104143	0.110822	0.131508	0.138674	0.112584	0.0915188	0.0862095	0.0936801	0.104091	0.114168	0.0835088	0.0961077	0.082546	0.0964774	0.111931	0.0882782	0.0888613	0.0701752	0.0611973	0.094915		0.016055	0.0171564	0.0177319	0.0169113	0.0251111	0.0133496	0.0117623	0.0128985	0.0142027	0.0165877	0.023456	0.00748226	0.0120833	0.0255692	0.0324694	0.0240951	0.0240695	0.0225851	0.0241858	0.0206601
TG(18:0/18:1/22:6)	0.100394	0.0957265	0.113798	0.127186	0.0997543	0.10465	0.0853725	0.105293	0.111971	0.13093	0.0485191	0.0529749	0.0533216	0.0463429	0.0537962	0.0560045	0.0500124	0.0464796	0.0340032	0.0583164		0.00720738	0.00731036	0.00761175	0.00738599	0.0113744	0.00643076	0.0049608	0.00587029	0.0061983	0.00745355	0.00840581	0.00251098	0.00393462	0.00925046	0.0132985	0.00816203	0.00790421	0.00709983	0.00771407	0.00720214
TG(18:0/20:4/22:6)	0.00955718	0.011585	0.0138562	0.0142382	0.0117025	0.00761353	0.00709093	0.00784905	0.0090242	0.0104205	0.00865543	0.009455	0.0094226	0.0105993	0.0117296	0.0102777	0.00909217	0.00745726	0.00599326	0.0109723		0.000406852	0.000413363	0.000464251	0.000411542	0.000807106	0.000366099	0.000262475	0.000314201	0.0003076	0.000312239	0.000650161	0.000243228	0.000212745	0.000782432	0.00104548	0.000515127	0.000568162	0.000613046	0.000705815	0.000524086
TG(18:0/22:6/22:6)	0.00234684	0.00259238	0.00324907	0.0033138	0.00296643	0.00284408	0.00211117	0.00303979	0.00338204	0.00439304	0.00126816	0.00150489	0.00132847	0.00162777	0.00171128	0.00216898	0.0022282	0.0015716	0.00132461	0.00280184		5.80708e-05	6.42503e-05	4.57425e-05	3.37515e-05	0.000138451	4.27296e-05	1.82768e-05	7.19748e-05	1.62917e-05	4.49862e-05	0	0	0	0	0.000139478	2.54518e-05	5.99629e-05	6.52581e-05	3.86352e-05	4.28773e-05
TG(18:1/14:0/17:1)	0.0100304	0.0100971	0.0115797	0.0108601	0.0104668	0.00860515	0.00743706	0.00827483	0.00977275	0.0106564	0.00740553	0.00918489	0.00862761	0.0083832	0.00836229	0.00596507	0.00747765	0.00657534	0.00574326	0.00828416		0.00470453	0.00504955	0.00533908	0.00475581	0.0066211	0.00420297	0.00307371	0.00336808	0.00340697	0.00369963	0.00730489	0.00321775	0.00410438	0.00819945	0.00947309	0.00619222	0.00621027	0.0054131	0.00621513	0.00581185
TG(18:1/14:0/20:4)	0.0111676	0.0039476	0.00480287	0.00472528	0.00381859	0.00884653	0.00929991	0.00906209	0.00982153	0.0108401	0.00775357	0.00886758	0.00856831	0.00934417	0.00338975	0.00868288	0.00892509	0.00640412	0.00581484	0.00950575		0.00261055	0.00233506	0.00252342	0.00215359	0.00399828	0.0016359	0.00152072	0.00159387	0.00173645	0.00196927	0.00147158	0.000938227	0.00170505	0.00395355	0.00513343	0.00269414	0.00255162	0.00253481	0.00263818	0.0024861
TG(18:1/14:0/22:6)	0.0181297	0.0194301	0.0249908	0.0240205	0.0238023	0.0161558	0.0130444	0.0162952	0.0200239	0.0228851	0.00972248	0.0120351	0.0113352	0.0124088	0.013815	0.0121818	0.0110449	0.00898283	0.00688979	0.0131967		0.00193653	0.00195246	0.000720911	0.00182152	0.00341135	0.00135731	0.00126421	0.00151058	0.00157043	0.00180521	0.00309013	0.000263819	0.000441388	0.00328868	0.00462651	0.00203164	0.00219879	0.00207526	0.0021006	0.00187988
TG(18:1/17:1/18:1)	0.0579036	0.045286	0.0625513	0.0640032	0.0461885	0.0405866	0.0372941	0.0410334	0.0456177	0.059802	0.031511	0.0340663	0.0345577	0.0347907	0.0383586	0.0306958	0.0293059	0.0251748	0.0238189	0.0301876		0.0149044	0.013517	0.0150924	0.0141616	0.0211233	0.00962742	0.00822726	0.00886419	0.00959894	0.0110379	0.0130338	0.0039758	0.00669239	0.0167849	0.0179081	0.0101246	0.0101332	0.00873379	0.0106377	0.00914244
TG(18:1/17:1/18:2)	0.00898287	0.00713722	0.00915617	0.0104263	0.0122728	0.00969322	0.0031673	0.0033961	0.0109473	0.00947215	0.00645146	0.00787728	0.00653019	0.00638668	0.0063317	0.0066517	0.00649503	0.00497049	0.00449138	0.00614555		0.00206798	0.00153511	0.00192457	0.001768	0.00200884	0.00111041	0.00104674	0.00111527	0.00129655	0.00119532	0.00187838	0.000721569	0.000916929	0.00275796	0.00285181	0.00169115	0.00155009	0.0014009	0.00141106	0.00130581
TG(18:1/17:1/20:3)	0.0127777	0.0124368	0.0157868	0.0181969	0.011693	0.011034	0.0117273	0.0111948	0.0119404	0.012737	0.00879722	0.011231	0.00996015	0.00973829	0.0113478	0.00922851	0.0090164	0.00741192	0.00573811	0.00940921		0.00144608	0.00131032	0.00152327	0.00125887	0.00185306	0.00102907	0.000803068	0.00095156	0.00100719	0.00109861	0.00154283	0.000485433	0.000846626	0.0018103	0.00224062	0.00155446	0.00156111	0.00125517	0.00149419	0.00120902
TG(18:1/17:1/20:4)	0.0108532	0.0120621	0.0137313	0.0149246	0.011309	0.00830853	0.00889426	0.00883787	0.00956475	0.0107709	0.00725385	0.00772671	0.00776717	0.00907897	0.00969404	0.00878547	0.00806774	0.00599191	0.00500905	0.00890279		0.000958058	0.000925726	0.00108714	0.000828684	0.000349958	0.000644293	0.00055955	0.000546351	0.000609841	0.000666655	0.000378525	0.000352522	0	0.00143148	0.00176449	0.000848557	0.000881058	0.000698505	0.000988252	0.000756621
TG(18:1/17:1/22:4)	0.0202726	0.0207511	0.0237666	0.0256147	0.0208512	0.0184793	0.0171651	0.0186806	0.0190563	0.0205406	0.012611	0.013745	0.0134259	0.0154298	0.0159059	0.0142891	0.0143077	0.0111423	0.00882453	0.0148636		0.00177289	0.00198776	0.00199733	0.00170991	0.00286675	0.00153516	0.00120277	0.00134275	0.00146814	0.00156084	0.00197669	0.000435069	0.00103435	0.00230785	0.00291757	0.00185943	0.00186425	0.00159373	0.00200276	0.00155809
TG(18:1/17:1/22:5)	0.011303	0.01164	0.0123583	0.0147737	0.0100728	0.00829186	0.00570461	0.0061287	0.0100227	0.0105521	0.00598982	0.00595769	0.00667742	0.00772713	0.00603729	0.00521299	0	0.00376754	0.00319866	0.00493296		0.000757613	0.000794224	0.000695322	0.000587386	0.000961876	0.000591592	0.000400184	0.000550263	0.000582898	0.000605326	0.000654341	0.000196931	0.000353247	0.000693218	0.000875353	0.000625597	0.000597419	0.00042691	0.000137767	0.000626285
TG(18:1/17:1/22:6)	0.0102106	0.010869	0.0129003	0.0134851	0.0119287	0.00790073	0.00706566	0.00853114	0.00954787	0.0114799	0.00426686	0.00454715	0.00432537	0.00134196	0.00595201	0.00545219	0.00481676	0.00359852	0.00291912	0.0062632		0.00043637	0.000378022	0.000154355	0.000395296	0.000689984	0.00032071	0.000205122	0.00017205	0.000264172	0.000355953	0.000440735	0.000130062	0.000192652	0.000229619	0.000756756	0.000141293	0.000374672	0.000322568	4.39814e-05	0.000237774
TG(18:1/17:1/24:6)	0.00885943	0.00829431	0.00946708	0.00911926	0.00954705	0.00572826	0.00470646	0.00551954	0.00662042	0.00671927	0.00398203	0.0048001	0.00446686	0.00442193	0.00474859	0.00430247	0	0.00281104	0.00242633	0.00436918		0.00067325	0.000724992	0.000774334	0.000695124	0.000943616	0.000577915	0.00035754	0.000415313	0.000451807	0.000551334	0.000589211	0.000123156	0.000201427	0.000576313	0.000758516	0.000527802	0.000402236	0.000394729	0.000521302	0.000256709
TG(18:1/18:1/18:1)	0.362002	0.354556	0.384351	0.393866	0.346414	0.30042	0.273694	0.30388	0.316421	0.368779	0.186612	0.216242	0.233795	0.214862	0.223862	0.216424	0.186207	0.168603	0.159205	0.223613		0.170875	0.165084	0.190317	0.159821	0.215315	0.134323	0.101096	0.0998179	0.120798	0.147533	0.140799	0.0617496	0.0850071	0.185709	0.185424	0.120624	0.120304	0.0977313	0.112904	0.105649
TG(18:1/18:1/18:2)	0.159547	0.150217	0.164291	0.181753	0.157811	0.123351	0.110064	0.125036	0.143074	0.161737	0.0788435	0.0891666	0.0897239	0.0935283	0.0906726	0.0816336	0.079484	0.0615172	0.0524548	0.0804364		0.0368053	0.0343937	0.0360959	0.0320549	0.0440247	0.0253042	0.0191466	0.021961	0.0233678	0.0268208	0.0376295	0.0178875	0.0212072	0.043747	0.0456662	0.0295376	0.0292358	0.0255296	0.0285199	0.0276346
TG(18:1/18:1/20:2)	0.127471	0.108981	0.15261	0.150161	0.118037	0.123749	0.105042	0.121552	0.131877	0.154942	0.0718456	0.0875648	0.0779316	0.0779403	0.0850327	0.0745144	0.0781443	0.0710865	0.0630378	0.0876757		0.0253177	0.0254985	0.0284741	0.0253261	0.0302114	0.0202887	0.0171558	0.0180987	0.019681	0.0218609	0.0247611	0.00737308	0.0121578	0.0288169	0.0317714	0	0.0241466	0.0197464	0.024232	0.0205179
TG(18:1/18:1/20:4)	0.174127	0.158685	0.197074	0.215396	0.185075	0.136482	0.138103	0.132391	0.140171	0.17397	0.104969	0.131881	0.119974	0.139871	0.136226	0.128146	0.123691	0.0902252	0.077762	0.125883		0.0201536	0.0198075	0.0199577	0.0178776	0.0270408	0.0149297	0.0110214	0.012762	0.0142326	0.0155765	0.0226037	0.00699557	0.0108851	0.0275152	0.0344821	0.0195988	0.019375	0.0164699	0.0186415	0.0169006
TG(18:1/18:1/22:1)	0.110808	0.0971993	0.107392	0.10339	0.116433	0.0831627	0.0707252	0.0723892	0.0999441	0.127759	0.0639146	0.0710129	0.0712664	0.0602457	0.0603038	0.0526822	0.0414779	0.0445795	0.0501542	0.0478597		0.0456057	0.0474403	0.0468467	0.0408816	0.0606851	0.0307295	0.0264659	0.0322929	0.0308735	0.0350892	0.0441932	0.0125399	0.0215087	0.0528606	0.0518587	0.0336136	0.0320588	0.0300913	0.0343562	0.0279376
TG(18:1/18:1/22:2)	0.0629025	0.0581723	0.0633049	0.0709779	0.0676789	0.0616757	0.0518931	0.0607759	0.066353	0.0706751	0.0348181	0.0425114	0.0424833	0.03681	0.0404772	0.0381054	0.0336834	0.0316906	0.0311873	0.0374689		0.0146808	0.0108497	0.0150367	0.0137063	0.0206084	0.0116692	0.00911929	0.0101603	0.0102837	0.0117551	0.0142294	0.00381961	0.0063377	0.0148761	0.0169606	0.0116832	0.0116173	0.0105102	0.0124839	0.00983975
TG(18:1/18:1/22:3)	0.102477	0.104563	0.126987	0.136212	0.104886	0.0899271	0.0996012	0.0971641	0.101188	0.119151	0.0418594	0.0560628	0.0543471	0.0509771	0.0507593	0.0512583	0.0486728	0.0418827	0.0335777	0.0389604		0.0163051	0.0158681	0.0172873	0.0148119	0.020822	0.0124571	0.0099967	0.0113756	0.0119912	0.0143417	0.0142421	0.0044053	0.00752017	0.0159294	0.0165307	0.0139777	0.0136515	0.0129612	0.0132285	0.0100236
TG(18:1/18:1/22:4)	0.201205	0.170835	0.216292	0.22237	0.171603	0.169509	0.128059	0.151746	0.170029	0.175329	0.0877076	0.100913	0.103567	0.0935283	0.111063	0.109636	0.096899	0.0706308	0.07086	0.108187		0.0202902	0.0188733	0.020257	0.0172984	0.0234944	0.0171986	0.0156321	0.0173917	0.0145108	0.0142299	0.0227706	0.00403528	0.00805891	0.0166732	0.0191098	0.0219818	0.0220004	0.0201508	0.0216569	0.0187126
TG(18:1/18:1/22:5)	0.157881	0.138435	0.163161	0.182984	0.143056	0.120964	0.114248	0.0774216	0.0829412	0.155395	0.0769774	0.0971756	0.0881858	0.093107	0.092408	0.0493599	0.0902009	0.0429045	0.0552156	0.0937084		0.0146809	0.0146289	0.0155056	0.0127965	0.018656	0.0155749	0.00862173	0.00990223	0.0115106	0.0110905	0.0132051	0.00390221	0.00657813	0.0145429	0.0166492	0.0142626	0.0107624	0.00918179	0.00980478	0.00872044
TG(18:1/18:1/22:6)	0.0537379	0.0467587	0.0493627	0.0484127	0.158131	0.12733	0.0991827	0.120778	0.139341	0.0447209	0.0232992	0.0256863	0.0237229	0.0260205	0.0724513	0.0754637	0.0656412	0.0492137	0.0378825	0.0772189		0.0079469	0.00818047	0.00364118	0.0078955	0.01237	0.00530865	0.00433251	0.00497156	0.00547825	0.00620138	0.00688945	0.000889602	0.00167495	0.00824066	0.0108161	0.0050584	0.00538988	0.00463218	0.00560366	0.00475267
TG(18:1/18:1/24:1)	0.131637	0.124445	0.144697	0.148931	0.143056	0.108629	0.0790951	0.0948414	0.131877	0.134102	0.0681133	0.0806237	0.0743427	0.0619309	0.0672452	0.047936	0.0422153	0.046024	0.052915	0.0422291		0.0719583	0.066023	0.0665384	0.0620613	0.0945287	0.0480598	0.0354037	0.0418455	0.0433426	0.0499347	0.0622876	0.0170863	0.0301761	0.0775552	0.0805771	0.0480492	0.0432589	0.0387263	0.0488459	0.0392769
TG(18:1/18:1/24:2)	0.0491556	0.0482315	0.0422033	0.0521052	0.0487545	0.0388219	0.0301628	0.0341174	0.0392682	0.0471168	0.0284854	0.032001	0.0331122	0.0252593	0.0264385	0.0206488	0.020175	0.0183391	0.0204202	0.0196275		0.0173311	0.0163195	0.0171079	0.0154364	0.0217624	0.0121902	0.00852164	0.010238	0.00987178	0.0111351	0.014666	0.00455364	0.00735134	0.0150801	0.0178022	0.0120212	0.0115783	0.00950393	0.0114518	0.00935012
TG(18:1/18:1/24:6)	0.0953952	0.0949902	0.110784	0.113236	0.0984713	0.0704296	0.0518931	0.0685181	0.073403	0.0815482	0.0412279	0.0531568	0.0478215	0.042123	0.0481563	0.0428616	0.040125	0.0332514	0.0275899	0.0446422		0.0137315	0.0140171	0.0139163	0.0131183	0.0202542	0.0103202	0.00776034	0.00848053	0.00853957	0.0108071	0.00861421	0.0021932	0.00426778	0.0097999	0.0123654	0.00688252	0.00752566	0.00648405	0.00705628	0.00628927
TG(18:1/18:2/20:4)	0.0382057	0.039027	0.0535077	0.0480024	0.0388111	0.0284006	0.0298066	0.0282279	0.0321951	0.0362557	0.0231907	0.0245872	0.023763	0.0268534	0.0325646	0.0268054	0.0251413	0.0180744	0.0147905	0.0291077		0.00486439	0.00444268	0.00502057	0.00444993	0.00771307	0.00380472	0.00269536	0.00305516	0.00363443	0.00418557	0.00500376	0.0013371	0.00204154	0.0061421	0.0073055	0.0036373	0.00388676	0.00339967	0.00421763	0.00354519
TG(18:1/18:2/22:6)	0.0341563	0.0342525	0.0474787	0.0455408	0.0400942	0.0276308	0.0273137	0.0268812	0.0321096	0.0398374	0.0149718	0.0172661	0.0147692	0.0187688	0.021485	0.0210652	0.0193844	0.0129051	0.0105233	0.02126		0.00137797	0.0012459	0.00129842	0.00118179	0.00172863	0.000847707	0.00066342	0.000706889	0.000820336	0.000954127	0.00139011	0.000400954	0.000722693	0.00160253	0.00203386	0.00107136	0.00114342	0.000994319	0.00117864	0.000983035
TG(18:1/18:2/24:6)	0.0333706	0.0347894	0.0414496	0.0434894	0.0298947	0.0275127	0.0297087	0.0247839	0.0261104	0.0303622	0.0178607	0.0204692	0.0192695	0.0234001	0.0248881	0.0257171	0.0216379	0.0154935	0.0113471	0.0237464		0.00193522	0.00189062	0.00212129	0.00186351	0.00290684	0.00111062	0.00101001	0.00100747	0.00122252	0.00134184	0.00167282	0.000440224	0.000799099	0.0018197	0.00229399	0.00143179	0.00140176	0.00126305	0.00147467	0.00121388
TG(18:1/20:4/22:5)	0.0236283	0.0222758	0.0335865	0.031586	0.0239008	0.01928	0.0179704	0.0181919	0.0209059	0.0214092	0.014542	0.01491	0.0147965	0.0186237	0.0200686	0.0150504	0.0183729	0.0128506	0.0100544	0.0207653		0.000933186	0.000828449	0.00089256	0.000778456	0.00128825	0.000643998	0.000527323	0.000480743	0.000545524	0.000677904	0.000852736	0.000313051	0.000481477	0.0011108	0.00135036	0.000988567	0.000947188	0.000488414	0.0010074	0.00063774
TG(18:1/20:4/22:6)	0.0213689	0.0213734	0.0321921	0.0324978	0.00476691	0.0193555	0.0175437	0.0179278	0.0194107	0.0242178	0.0129588	0.0141386	0.0133519	0.0174286	0.00412849	0.0191173	0.016866	0.0114367	0.00931359	0.0196949		0.000874547	0.000749208	0.000783509	0.000748965	0.00125987	0.000589052	0.00045724	0.000470621	0.000560444	0.000674756	0.000894801	2.95919e-05	0.000106507	0.00105006	0.00161098	0.00085443	0.000942673	0.000882276	0.000951242	0.000820615
TG(18:1/20:4/24:1)	0.0420739	0.0375543	0.0459714	0.0463613	0.0477922	0.0437698	0.0325499	0.0381855	0.0435441	0.0521003	0.0223022	0.0289032	0.0267937	0.0219962	0.0239236	0.0214289	0.0205214	0.020514	0.0209548	0.0213514		0.0155315	0.0136867	0.0144326	0.0123737	0.0187937	0.0105999	0.00695451	0.00872416	0.00972935	0.0106887	0.0106279	0.0029668	0.00540244	0.0117801	0.0138108	0.00805504	0.00833726	0.00774948	0.00867944	0.00716055
TG(18:1/22:1/24:6)	0.0295898	0.0270705	0.0304096	0.0309076	0.0352829	0.0199513	0.0149092	0.0192103	0.0229672	0.025629	0.0134846	0.0171688	0.0153266	0.0142528	0.0145444	0.0126315	0.0100285	0.0105416	0.0110018	0.0111887		0.0128058	0.013176	0.0133336	0.0114327	0.0193246	0.00790026	0.00584575	0.00683515	0.00746134	0.00823506	0.00611511	0.00185178	0.00345498	0.00793244	0.00933916	0.00488033	0.0049174	0.00418671	0.00518377	0.00415109
TG(18:1/22:4/22:4)	0.0382258	0.0340014	0.0373161	0.0422585	0.0368866	0.027194	0.0242933	0.0255082	0.025993	0.0320605	0.0172367	0.018798	0.0198097	0.0187151	0.0199225	0.0189466	0.0174597	0.0133161	0.00958989	0.0184832		0.00339465	0.00342362	0.00360836	0.00322591	0.00420966	0.00234892	0.00176167	0.00189782	0.00202292	0.00251277	0.00223745	0.000579826	0.00101839	0.00249024	0.00282125	0.00158911	0.00178405	0.00178149	0.00170752	0.0016554
TG(18:1/22:4/22:6)	0.0297151	0.0287801	0.040696	0.0375186	0.0310307	0.0252855	0.0232064	0.0237066	0.0253181	0.0298014	0.0124752	0.0145779	0.0136326	0.0139001	0.0172468	0.0154489	0.0141695	0.0101596	0.00785717	0.0177481		0.000885259	0.00109536	0.000452994	0.000428016	0.00162774	0.000645163	0.000278895	0.000298289	0.000653735	0.000734797	0.00083807	0.000188604	0.000373581	0.000993981	0.00126631	0.000503041	0.000525022	0.000406937	0.000847896	0.000375828
TG(18:1/22:4/24:0)	0.0195702	0.0166689	0.0212541	0.0214127	0.0201923	0.0167692	0.0112403	0.0136837	0.0184206	0.0190996	0.00824496	0.0106891	0.01025	0.00831252	0.00863057	0.00724659	0.00672248	0.00711798	0.00719227	0.00741962		0.00600372	0.00551588	0.00441515	0.00492553	0.00756417	0.00432279	0.00309962	0.00367189	0.00381018	0.00271826	0.00396706	0.00110219	0.00173398	0.00456078	0.00563255	0.00396568	0.0037873	0.00348166	0.00365217	0.00317898
TG(18:1/22:4/24:1)	0.0246106	0.0233361	0.0258677	0.0257124	0.0270662	0.0211022	0.0155771	0.0181303	0.0229039	0.0261874	0.0103579	0.0140473	0.0124954	0.0107712	0.0109689	0.00977748	0.00814184	0.00854679	0.00921829	0.00833		0.00603921	0.00628549	0.00668757	0.00583485	0.00941489	0.00461912	0.00342315	0.00401258	0.00412402	0.00485344	0.00471506	0.00126048	0.00221455	0.00514053	0.00665088	0.0044296	0.00382338	0.00352961	0.00385912	0.00307161
TG(18:1/22:4/24:6)	0.022945	0.0189461	0.0219243	0.0245267	0.0246476	0.0160467	0.0150893	0.0105059	0.0161525	0.0178984	0.0107277	0.01182	0.0118756	0.0102018	0.0117587	0.00693928	0.00929271	0.00781529	0.00630274	0.0114654		0.00180384	0.00156564	0.001691	0.00157546	0.00259309	0.00109892	0.000859892	0.000978714	0.000952567	0.00112016	0.00105639	0.00026769	0.000547534	0.00120649	0.00149797	0.000800392	0.00104823	0.000870304	0.000923251	0.000709857
TG(18:1/22:5/22:5)	0.0153216	0.0138344	0.0206796	0.0194573	0.0159455	0.0111734	0.0126914	0.0104543	0.0120607	0.0142612	0.00798631	0.00855161	0.00818692	0.00928212	0.010426	0.0108039	0.0096868	0.00689807	0.00534048	0.0110876		0.000607068	0.000508245	0.000506799	0.000381476	0.000685744	0.000322744	0.000287688	0.000349709	0.000371412	0.000361195	0.000424489	2.10218e-05	0	0.00047404	0.000437808	0.000245473	0.000439297	0.000350028	0.0003896	0.000277515
TG(18:1/22:5/22:6)	0.0224138	0.0224586	0.0301429	0.0290645	0.026602	0.0195808	0.0165268	0.0181325	0.0198886	0.0250144	0.00990686	0.011255	0.0105651	0.0125638	0.0140752	0.0141801	0.0133802	0.00920043	0.00706536	0.0165967		0.000523722	0.000517434	0.000505667	0.000538911	0.000835483	0.000434837	0.00030132	0.000347014	0.000422969	0.000403404	0.000467078	3.41297e-05	0.000259941	0.000504485	0.00070512	0.000452174	0.000484805	0.00038543	0.000484408	0.000339898
TG(18:1/22:5/24:1)	0.0354011	0.0309738	0.0351572	0.0391317	0.0410564	0.0283743	0.0195495	0.0258217	0.0280216	0.0327613	0.0177835	0.0220417	0.020905	0.0172465	0.0182342	0.0145076	0.012905	0.0135853	0.0142375	0.0140518		0	0.0103987	0.0116967	0.00918621	0.0141674	0.00749318	0.00625952	0.00652123	0.00752534	0.00869969	0.00809942	0.0020045	0.00362891	0.00857191	0.0103072	0.00626138	0.00649205	0.0055924	0.00648981	0.0050958
TG(18:1/22:6/22:6)	0.00940005	0.0102896	0.0146759	0.0148017	0.0135095	0.00932056	0.00673429	0.00957291	0.0101777	0.0137762	0.00285605	0.00335183	0.00307351	0.00425233	0.00454564	0.00526955	0.00473879	0.00313343	0.00245139	0.0060115		0.000142057	0.000154449	0.000106316	8.36891e-05	0.000290276	5.76199e-05	5.57352e-05	9.16238e-05	9.77898e-05	0.000120448	7.33737e-05	3.09069e-05	2.46127e-05	0.000144504	0.000170096	9.12513e-05	9.50582e-05	6.62033e-05	0.000100859	9.42995e-05
TG(18:1/22:6/24:1)	0.0186578	0.0165829	0.0195437	0.0215341	0.0216529	0.0155719	0.00940898	0.014445	0.0174274	0.0207581	0.00867554	0.0105784	0.0108579	0.00916899	0.00876716	0.0075211	0.006101	0.00660301	0.00588763	0.00681638		0.00228492	0.002031	0.00233808	0.00199112	0.00340752	0.00150186	0.00116088	0.00146631	0.0013489	0.00157955	0.00260476	0.000529536	0.0010238	0.00266559	0.0033271	0.00102035	0.00172259	0.0013563	0.00176056	0.00149188
TG(18:1/22:6/24:6)	0.00603764	0.00538984	0.0155672	0.00603689	0.0164684	0.0072809	0.00447158	0.00738731	0.00854225	0.0118511	0.00245181	0.00274144	0.0026211	0.00227506	0.0055096	0.00456207	0.00366882	0.00300686	0.00252345	0.00524233		0.000387702	0.000275314	0.000403612	0.000180601	0.000282539	0.000247679	0.000203255	4.38668e-05	0.000261989	0.000126066	0.000204717	0	8.12136e-05	0.000318187	0.00021005	0.000127712	0.000148831	0.000129995	0.000207738	0.000117035
TG(18:1/24:0/24:1)	0.0124964	0.0102424	0.0132036	0.01476	0.0171539	0.0131793	0.0114154	0.0105896	0.0144232	0.0131259	0.00579488	0.0070442	0.00626921	0.00541533	0.00558532	0.00462543	0.00452358	0.00472491	0.00689577	0.00365737		0.0127817	0.0113766	0.0120488	0.00986021	0.0170544	0.0113381	0.00810031	0.0102359	0.0116281	0.0129261	0.00823634	0.00275685	0.00427061	0.0106066	0.0120679	0.0102605	0.00963873	0.00865143	0.0112059	0.00912661
TG(18:1/24:1/24:6)	0.0184504	0.014177	0.0174645	0.0173119	0.0165889	0.0110024	0.00823342	0.0113378	0.0133663	0.0140906	0.00731637	0.00902177	0.00824474	0.00707963	0.00667664	0.00514619	0.00533677	0.00577938	0.00546684	0.00529966		0.004417	0.00434145	0.00414177	0.00379684	0.00644696	0.00292035	0.00234569	0.00304374	0.00279609	0.00357876	0.00258103	0.000686821	0.00128116	0.00270621	0.00346056	0.00226711	0.00251379	0.00211206	0.00246861	0.00223903
TG(18:1/24:6/24:6)	0.00786671	0.00838884	0.0082956	0.0075916	0.0083984	0.0037257	0.00270315	0.00444351	0.00499876	0.00698032	0.00334028	0.0046199	0.00358192	0.00303454	0.00309901	0.00256474	0.00283799	0.00252557	0.00239568	0.00253619		0.000568469	0.000582628	0.000702361	0.000572388	0.00091327	0.000284529	0.000274797	0.000299881	0.000311333	0.000352615	0.000424736	9.21144e-05	0.000143585	0.000257947	0.000253376	0.000214839	0.000256476	0.00019936	0.000251675	0.000195312
TG(18:2/17:1/22:6)	0.00108846	0.00109051	0.00150858	0.00153678	0.00129847	0.000906953	0.000834878	0.000940781	0.000998075	0.0011884	0.000524184	0.000626294	0.000561424	0.00066732	0.000733321	0.000680716	0.00068317	0.000446338	0.00040178	0.000764904		9.79077e-06	1.02014e-05	2.29743e-05	3.89556e-05	1.01963e-05	2.09607e-05	8.48845e-06	7.93042e-06	9.47402e-06	1.08233e-05	5.68063e-05	0	0	1.13673e-05	6.19485e-05	0	2.96629e-05	1.31798e-05	1.25485e-05	1.23062e-05
TG(18:2/20:4/20:4)	0.00378555	0.00364363	0.00523209	0.00499973	0.00380212	0.00316103	0.00335625	0.00307549	0.00369049	0.00417367	0.00183136	0.00203855	0.00172467	0.00234436	0.00274709	0.00202964	0.00262876	0.00161894	0.00104734	0.00254121		0.000159848	0.000124303	7.97081e-05	0.000164288	0.000217147	3.03748e-05	4.46862e-05	6.22735e-05	7.27331e-05	8.90112e-05	9.15424e-05	1.20927e-05	6.25251e-05	0.000159765	0.000175089	0.000133613	0.00012275	9.26064e-05	0.000129681	7.09294e-05
TG(20:0/18:1/22:6)	0.0188342	0.0187752	0.0233368	0.0213749	0.0204537	0.0191425	0.0138703	0.0189437	0.0216201	0.021022	0.0101241	0.011327	0.00927818	0.00941815	0.00990347	0.00916082	0.00896885	0.0091798	0.0080396	0.010478		0.00210607	0.00205779	0.00228844	0.00203412	0.00282043	0.00155233	0.00121623	0.00148024	0.00160541	0.00171734	0.00230926	0.000650377	0.00120617	0.00257305	0.00308935	0.00200893	0.00223301	0.00170979	0.00207141	0.0018519
TG(20:1/18:1/18:1)	0.200788	0.194767	0.188407	0.211293	0.214905	0.170702	0.140195	0.171102	0.181641	0.206136	0.100304	0.123338	0.14202	0.101954	0.121041	0.104415	0.0960059	0.106174	0.0943267	0.0933062		0.0814042	0.0839411	0.0900739	0.0805497	0.0962793	0.0622187	0.0513102	0.0543664	0.061283	0.0645459	0.066514	0.0205212	0.0362911	0.0883675	0.0853278	0.0612192	0.0558667	0.039789	0.0656472	0.0527965
TG(20:1/18:1/22:4)	0.0903963	0.0857857	0.102494	0.109954	0.0978297	0.0994769	0.0795136	0.100261	0.111141	0.125947	0.0376895	0.0458618	0.0447915	0.0395166	0.0424823	0.047936	0.0431436	0.038981	0.0340137	0.0458488		0.0208925	0.019391	0.0216728	0.0183029	0.0265106	0.0154095	0.0108344	0.012802	0.014558	0.0160041	0.0145323	0.00449507	0.00806249	0.0156325	0.0232244	0.0126065	0.0125686	0.0126724	0.0134816	0.0108869
TG(20:1/18:1/22:6)	0.0504053	0.0478633	0.0546381	0.0549771	0.0509998	0.0433719	0.0319454	0.0406463	0.0431294	0.0516472	0.0233369	0.0262852	0.0257446	0.025205	0.026053	0	0.0222876	0.0199702	0.0163138	0.0264945		0.00371358	0.0037052	0.00375461	0.00352497	0.00575676	0.00271291	0.00216214	0.00247423	0.0022115	0.00306061	0.00338216	0.000971218	0.00159234	0.00397028	0.00505051	0.0027634	0.00286807	0.0025354	0.00307682	0.00253182
TG(20:1/18:1/24:6)	0.0641522	0.0570677	0.0674499	0.0644135	0.0737733	0.0449636	0.0321643	0.0445174	0.0476912	0.0584429	0.0289133	0.0362082	0.0294784	0.0288987	0.0324005	0.0244475	0.0228271	0.0219831	0.0200489	0.027162		0.0241972	0.025793	0.0264059	0.0229995	0.0373539	0.0140354	0.0110187	0.0120068	0.0121861	0.0149108	0.0134156	0.00386131	0.00656212	0.0158989	0.0171882	0.00910751	0.00857411	0.00775057	0.00838386	0.00422972
TG(24:3/18:1/18:1)	0.0587368	0.0522814	0.0572759	0.0644135	0.0619054	0.0541154	0.0451972	0.0518725	0.059303	0.0679569	0.0279089	0.0358532	0.0330014	0.030996	0.0300499	0.0289155	0.0269359	0.0251788	0.0231128	0.0286999		0.0117831	0.0116597	0.0117999	0.0105693	0.0156477	0.00921213	0.00637356	0.00763854	0.00800207	0.00860148	0.00975039	0.00270179	0.00496853	0.0112256	0.0130002	0.00816302	0.00879657	0.00747747	0.00868685	0.00746943
TG(24:4/18:1/22:4)	0.011321	0.0115126	0.0126388	0.012426	0.0134933	0.00752057	0.00754624	0.0069908	0.00892387	0.0107137	0.00622296	0.00720488	0.00832475	0.0074812	0.00805045	0.00844624	0.00310279	0.00425353	0.00623715	0.00575876		0.00308641	0.0033026	0.00316564	0.00280528	0.00483697	0.00256376	0.00189555	0.00214538	0.00217846	0.0027328	0.00207702	0.000596108	0.00111566	0.00254771	0.00337531	0.00174003	0.00202326	0.00159404	0.00158682	0.00142697
TG(24:5/17:1/18:1)	0.010457	0.00916292	0.0180699	0.0122873	0.0098196	0.0068129	0.00560936	0.00771189	0.00813651	0.00873802	0.00601561	0.0105524	0.00931144	0.00593623	0.00628884	0.00547206	0.00494858	0.00456694	0.0046373	0.00508253		0.00130143	0.00176916	0.00132734	0.00115398	0.00200036	0.00147375	0.0010646	0.0012995	0.00106351	0.00145714	0.00130857	0.00042973	0.000770347	0.00129274	0.00225777	0.000903004	0.00102521	0.000946349	0.000931439	0.00106129
TG(24:5/18:1/18:1)	0.114974	0.128494	0.131885	0.138263	0.107773	0.133299	0.101694	0.129681	0.134365	0.168533	0.0601823	0.0635379	0.0625504	0.060667	0.0720175	0.0673952	0.0643016	0.0519478	0.0464731	0.0655557		0.0312015	0.0296364	0.0310946	0.0274095	0.0444032	0.0214846	0.017161	0.0196699	0.0212547	0.023409	0.0224434	0.0065808	0.0115512	0.0289538	0.032246	0.0170121	0.0178585	0.0157008	0.0168592	0.0148399
TG(24:5/18:1/20:4)	0.0245335	0.0236543	0.027526	0.0294444	0.0267922	0.0201662	0.0172316	0.0184648	0.0194563	0.0211954	0.0130347	0.0146365	0.0138486	0.0152933	0.0164731	0.0159586	0.0139145	0.0105171	0.00778182	0.0162355		0.00148994	0.00142375	0.0014565	0.0013594	0.00219399	0.00106832	0.000842535	0.000930414	0.000967707	0.00102793	0.0012808	0.000245633	0.000568732	0.00119408	0.00180212	0.00102216	0.00105563	0.000940654	0.00119163	0.000962134
TG(24:5/18:1/22:4)	0.0255917	0.0153416	0.0261945	0.0287205	0.0161529	0.011813	0.0116342	0.0219283	0.0130623	0.0132241	0.00925439	0.0113045	0.00974044	0.0103884	0.0109999	0.00791758	0.0123726	0.0072943	0.00649005	0.0122325		0.00217898	0.00219563	0.00260274	0.00229289	0.00310913	0.00162779	0.0011248	0.00123066	0.00108769	0.00155806	0.00134488	0.000459334	0.000693479	0.00158158	0.00198348	0.00129427	0.00136182	0.000899471	0.00116276	0.00101409
TG(24:5/18:1/22:6)	0.0199481	0.0207044	0.0250432	0.0240457	0.0238156	0.0200732	0.0150181	0.0210538	0.0235868	0.0247387	0.00813968	0.00790831	0.00855585	0.00850323	0.00974246	0.00986081	0.0100551	0.00744681	0.00607726	0.011134		0.000855523	0.000734718	0.000860282	0.000800924	0.00122318	0.000636423	0.000389968	0.000535997	0.000543	0.000558767	0.000471599	9.77167e-05	0.000243566	0.000687843	0.000777243	0.000488177	0.000495299	0.000421755	0.000499328	0.000370852
TG(26:0/16:0/18:0)	0.0116242	0.00930704	0.011952	0.0126905	0.0166129	0.0172313	0.0223394	0.01084	0.0153596	0.0129629	0.0100666	0.0123856	0.00959912	0.00916283	0.00977771	0.00711838	0.00732187	0.00775336	0.0146147	0.00525475		0.0181252	0.0168213	0.0179086	0.0149526	0.0219231	0.0174085	0.0132796	0.0165643	0.0190201	0.0221874	0.0246086	0.0076749	0.012675	0.0277548	0.0329346	0.0284466	0.0271541	0.0238847	0.0270825	0.0255449
TG(26:0/16:0/18:1)	0.0803985	0.0629586	0.0780007	0.0759013	0.0910939	0.081969	0.0795136	0.0665826	0.0846	0.0820013	0.0471195	0.0506749	0.0447688	0.0455003	0.0446855	0.0328759	0.0297115	0.0333129	0.0510744	0.0253279		0.0714421	0.0653751	0.0699308	0.0645676	0.0956958	0.0593112	0.0545178	0.0621089	0.061283	0.0783772	0.0787685	0.0232754	0.0380161	0.0892831	0.0992756	0.0727166	0.0777793	0.066341	0.0814753	0.07296
TG(26:0/16:0/20:0)	0.00500649	0.00348657	0.00491458	0.0054791	0.00658283	0.00708307	0.00928823	0.00456002	0.00676733	0.00505339	0.0038015	0.00476988	0.00381583	0.00362579	0.00404313	0.00296786	0.00316168	0.00324186	0.00640042	0.00230282		0.00888713	0.00771053	0.00804937	0.00706609	0.0108726	0.00779057	0.00686666	0.00698983	0.00839105	0.00936677	0.010084	0.00406113	0.00492063	0.0112805	0.0135135	0.0124029	0.01122	0.0103362	0.012437	0.0116546
TG(26:0/16:0/22:3)	0.0364242	0.0278176	0.0340138	0.0363184	0.0365659	0.0277509	0.0208279	0.0236285	0.0296788	0.0322757	0.0145285	0.0178675	0.0163875	0.0131872	0.0133244	0.010946	0.00986817	0.0114039	0.013974	0.0090051		0.0242575	0.0199728	0.0250686	0.01964	0.0310964	0.0183318	0.0141413	0.0156999	0.0162207	0.0187805	0.0145159	0.00414999	0.00816777	0.0199018	0.0207759	0.0156009	0.014045	0.0128045	0.0158127	0.0143207
TG(26:0/16:0/24:0)	0.00102452	0.000640556	0.00097247	0.00114169	0.00132013	0.00150512	0.00204843	0.000836889	0.00118218	0.000935314	0.000743779	0.000919984	0.000635751	0.000684433	0.000701989	0.000737666	0.000777146	0.00068114	0.00120239	0.000528479		0.00201366	0.00140904	0.00180281	0.00157655	0.00203267	0.00184478	0.00162241	0.00208831	0.00215053	0.00225393	0.00208735	0.000776875	0.00111728	0.0023042	0.0021563	0.00274912	0.00307394	0.00250867	0.00294317	0.00292406
TG(26:0/17:1/18:1)	0.014139	0.0122996	0.014337	0.0170792	0.0180895	0.0152797	0.00992676	0.0123078	0.0157502	0.0165348	0.00741173	0.00892332	0.00796916	0.00802609	0.00843971	0.00492284	0.00498192	0.00550075	0.00788562	0.00499545		0.00673691	0.00518928	0.00653947	0.00632066	0.00899661	0.00533448	0.00390986	0.00355472	0.00333927	0.0058431	0.00497541	0.00133249	0.00240275	0.00766266	0.00971005	0.00648373	0.00424145	0.00482107	0.00594521	0.00452743
TG(26:0/18:1/18:1)	0.118307	0.0865221	0.123218	0.128417	0.11515	0.107037	0.0770026	0.0797442	0.115288	0.117339	0.0527178	0.06247	0.0584487	0.0497133	0.0507593	0.036345	0.0340094	0.0318722	0.0519947	0.0305501		0.0762706	0.0748475	0.0806307	0.072239	0.112034	0.0574655	0.0489849	0.0587817	0.0460403	0.0737667	0.0634464	0.0192605	0.033435	0.0817229	0.0705294	0.0561889	0.0609649	0.0533769	0.0655893	0.0587431
TG(26:0/18:1/20:3)	0.019794	0.0174111	0.0217634	0.0233104	0.0219796	0.0161351	0.0123054	0.0142057	0.0188033	0.0200038	0.00963822	0.0128191	0.0117711	0.0103762	0.0109174	0.00801661	0.00658197	0.00790483	0.00829256	0.00699637		0.00986566	0.0101736	0.0101907	0.00856137	0.0132408	0.00706064	0.00537972	0.00659518	0.00677291	0.00744446	0.00721749	0.00194324	0.00373802	0.00903695	0.00914999	0.00628869	0.00605509	0.00585578	0.00664664	0.0054928
TG(26:0/18:1/22:6)	0.0130922	0.0117151	0.01418	0.0143675	0.0143411	0.0116819	0.0073353	0.0116335	0.012562	0.0159303	0.00458217	0.0061457	0.00565448	0.0048971	0.00479959	0.00390575	0.00313529	0.00375628	0.00431187	0.00330671		0.00170889	0.00170982	0.00166883	0.00151507	0.00229488	0.0011744	0.00101694	0.00118757	0.00110391	0.00119314	0.00151432	0.0004454	0.000691102	0.00169877	0.00205382	0.00141686	0.00127819	0.00119217	0.00121164	0.00110678
TG(26:0/18:2/24:6)	0.0131765	0.0113689	0.0147451	0.0142316	0.0152924	0.00759197	0.00532928	0.00756468	0.0100689	0.0104142	0.00467674	0.00564683	0.0052604	0.00473058	0.00451451	0.00324667	0.00271348	0.0030004	0.00353522	0.00266515		0.005115	0.00435315	0.00405663	0.00349716	0.00574374	0.00291322	0.0024067	0.00292819	0.0027327	0.00320218	0.0022385	0.000604491	0.000930425	0.00263771	0.00257065	0.00191483	0.00201782	0.00172684	0.00196456	0.00145376
TG(26:0/24:1/24:1)	0.000670223	0.000300126	0.000478784	0.0005591	0.000796373	0.000596628	0.000674859	0.000482978	0.000610322	0.000543452	0.000257291	0.000302636	0.000177325	0.000248481	0.000269553	0.000177172	0.000251353	0.000214354	0.000373427	0.000159102		0.00122983	0.00100922	0.00104181	0.000947405	0.00152799	0.00129749	0.00104269	0.00118317	0.0013431	0.0015301	0.000630235	0.000151693	0.000246952	0.00099949	0.000884728	0.0010747	0.000873857	0.000851212	0.00114174	0.00100336
TG(26:1/16:0/16:0)	0.0691511	0.0600132	0.0715948	0.0767218	0.0801883	0.0752045	0.0640294	0.0580662	0.0841853	0.0810952	0.0464578	0.0560628	0.0474702	0.0433938	0.0498916	0.0356166	0.0312446	0.0349398	0.0487738	0.0309183		0.053136	0.0579048	0.0541448	0.0490532	0.0781904	0.0499453	0.0413896	0.0503351	0.0514205	0.0599355	0.0745264	0.022758	0.0357016	0.0901759	0.0959938	0.0698437	0.068227	0.0623952	0.0725022	0.0638793
TG(26:1/16:0/18:1)	0.157048	0.125917	0.15261	0.166573	0.171282	0.139268	0.107971	0.10568	0.152197	0.167174	0.0769774	0.100379	0.0886985	0.0754125	0.0832973	0.0560045	0.0517985	0.0578717	0.0694796	0.0494684		0.101939	0.103527	0.104602	0.081189	0.146461	0.0802446	0.0598107	0.0709816	0.0766037	0.0858691	0.0976208	0.0292811	0.0523652	0.131246	0.122248	0.0830734	0.0846854	0.0783658	0.0922944	0.0785879
TG(26:1/18:0/18:0)	0.0437401	0.0351803	0.0425801	0.0467716	0.0583771	0.0537175	0.0464527	0.0385272	0.0526677	0.049835	0.0257694	0.0327773	0.0268246	0.0239404	0.0246004	0.018821	0.0183834	0.0199306	0.0322974	0.0141183		0.0454808	0.0429016	0.0450827	0.0351454	0.0624356	0.0401077	0.0309402	0.0347083	0.043579	0.0492426	0.0439975	0.0113665	0.0227385	0.0555655	0.0621203	0.0494608	0.0481908	0.0399057	0.0495326	0.0441831
TG(26:1/18:1/18:1)	0.129971	0.106404	0.125103	0.140725	0.137924	0.100671	0.0774211	0.0870993	0.114459	0.127306	0.0522513	0.069945	0.0630631	0.0581392	0.0616053	0.0402253	0.0358402	0.0382432	0.0429523	0.0318366		0.0784707	0.0734485	0.0791779	0.0684033	0.106782	0.0525863	0.0393277	0.0420926	0.0457296	0.0531542	0.0562117	0.0162497	0.0276363	0.0719949	0.0782982	0.046986	0.0422324	0.0368739	0.046126	0.0379226
TG(26:2/18:1/18:1)	0.0558208	0.0474951	0.0572759	0.0553874	0.0612639	0.0453615	0.0306	0.0398721	0.052253	0.0543655	0.0248708	0.0310777	0.0282566	0.0253413	0.0260811	0.0195786	0.016992	0.0184025	0.0209635	0.017458		0.0241763	0.0208153	0.0227498	0.0212359	0.03066	0.0152051	0.0104758	0.0124174	0.0128056	0.0142423	0.0169217	0.00463878	0.00763115	0.0197313	0.0219205	0.0134962	0.0121498	0.0109196	0.0136388	0.0111944
TG(26:3/18:1/18:1)	0.0296376	0.0283103	0.0343261	0.0337902	0.0327168	0.0271018	0.0210486	0.0245464	0.0315092	0.0310302	0.0163689	0.0194221	0.0178903	0.0152493	0.0152957	0.0137099	0.0124183	0.0126472	0.0138398	0.0132895		0.0093284	0.0089926	0.00862846	0.00787227	0.0110292	0.00659026	0.00469806	0.00490463	0.00496012	0.00596151	0.00684198	0.00185176	0.00316457	0.00815111	0.00918746	0.0027919	0.00567363	0.00484226	0.00507399	0.00433177
TG(26:5/18:1/18:1)	0.0541545	0.0530178	0.0621744	0.0611313	0.0673582	0.0453615	0.0362274	0.0445174	0.0497647	0.0561777	0.0271568	0.0341339	0.0342016	0.0269148	0.0296597	0.0274524	0.0230826	0.023927	0.0243142	0.0257924		0.0242631	0.0226623	0.0244487	0.0208775	0.0312601	0.0160508	0.0114308	0.0126432	0.0141506	0.0142456	0.0145261	0	0.00760238	0.0181607	0.0227751	0.0109793	0.0118322	0.0103111	0.0123963	0.00942188

## Sheet: In vivo
Lipid	Vehicle					Dox
	2503_1	2503_3	2503_4	2503_9	2503_10	2505_1	2505_2	2505_3	2505_4
Cer(d18:0/16:0)	0.381323	0.333997	0.26194	0.0636004	0.062516	0.155184	0.159365	0.069238	0.139163
Cer(d18:0/20:0)	0.0110403	0.0665498	0.0235399	0.00514769	0.00196027	0.0332028	0.0300637	0.010863	0.0200922
Cer(d18:0/22:0)	0.0685848	0.376418	0.136863	0.034834	0.0340115	0.188045	0.153971	0.0434862	0.117289
Cer(d18:0/24:0)	0.20833	1.5485	0.606339	0.162397	0.152422	0.662464	0.761304	0.167148	0.574249
Cer(d18:1/18:0)	0.205251	0.0359174	0.0696184	0.118404	0.0966373	0.0748853	0.122064	0.0665013	0.146526
Cer(d18:1/20:0)	0.209999	0.154358	0.0974095	0.138871	0.154971	0.137641	0.152768	0.124311	0.266142
Cer(d18:1/22:0)	0.914766	0.592264	0.576607	0.52802	0.415173	0.55799	0.58811	0.573378	0.916515
Cer(d18:1/22:1)	0.159549	0.157674	0.0870978	0.0803489	0.120612	0.102209	0.110978	0.10622	0.201184
Cer(d18:1/24:0)	3.5835	2.50205	3.28291	2.61252	2.57909	3.59213	3.99163	3.87125	5.23056
Cer(d18:1/24:1)	2.04088	1.04199	1.37513	1.82275	1.59149	1.21397	1.30651	1.84188	2.36986
Cer(d18:1/24:2)	1.23371	0.588526	0.754128	0.874291	0.967058	0.532793	0.64344	0.833629	1.01644
Cer(d18:1/26:0)	0.310908	0.430482	0.327737	0.40656	0.381406	0.404437	0.532415	0.518702	0.881624
Cer(d18:1/26:1)	0.243093	0.212236	0.201247	0.249231	0.235984	0.240799	0.236119	0.274772	0.475311
Cer(d18:2/26:0)	0.0623949	0.0666272	0.0607729	0.087956	0.0766324	0.0711689	0.0720244	0.0820945	0.142687
Cer(d18:2/26:1)	0.239048	0.230482	0.197491	0.217233	0.262548	0.171991	0.173942	0.316686	0.320843
ChE(18:1)	107.076	552.237	150.702	123.667	148.916	155.428	163.38	187.204	225.918
ChE(18:2)	14.7281	1545.32	299.381	185.369	165.396	380.637	141.57	400.415	406.234
ChE(18:3)	0	21.8034	6.3155	6.03026	5.30436	4.45374	1.95082	12.845	11.4027
ChE(20:1)	3.99753	120.532	25.2271	18.76	15.7953	21.796	26.9786	24.8835	30.7902
ChE(20:2)	159.913	1757.56	425.766	246.36	261.221	373.602	359.629	253.474	413.795
ChE(20:3)	44.0377	432.929	117.93	81.2315	104.957	126.223	105.879	113.271	151.327
ChE(20:4)	756.573	3853.93	1006.08	676.46	624.837	911.583	915.446	578.889	826.805
ChE(20:5)	18.797	107.377	32.9469	17.7026	21.9171	22.6639	18.2775	34.214	33.2781
ChE(22:3)	10.8738	237.887	62.9984	48.5762	47.4544	58.729	68.1108	71.7123	77.978
ChE(22:4)	234.168	1601.1	455.276	292.841	267.947	514.864	593.244	430.491	491.217
ChE(22:5)	136.301	413.751	170.754	122.32	98.9691	98.2756	95.5505	114.168	116.855
ChE(22:6)	643.013	3829.05	1048.25	1054.73	793.981	1223.66	1160.32	834.275	1232.57
ChE(24:4)	418.147	2142.47	637.748	548.056	482.959	659.81	743.513	436.202	576.534
ChE(24:5)	320.596	842.672	388.727	284.839	289.049	245.916	353.075	344.088	315.974
ChE(24:6)	247.842	534.852	227.301	163.136	148.414	114.965	166.246	139.052	155.7
ChE(26:0)	0.323944	95.1452	19.1155	16.8843	12.5124	21.6889	20.8368	11.5229	22.4603
ChE(26:1)	13.7275	334.356	90.8331	95.87	59.3602	103.065	90.2261	78.529	89.667
ChE(26:2)	77.7565	686.239	257.375	176.878	182.083	178.05	271.431	223.885	207.356
ChE(26:3)	26.6805	146.336	72.5229	43.5187	44.6673	49.3169	74.1135	67.5638	54.8618
ChE(26:4)	193.395	1218	325.012	305.891	217.247	316.903	316.688	230.865	275.779
ChE(26:5)	729.756	1949.33	857.479	568.215	535.664	558.514	628.708	458.33	448.341
ChE(26:6)	98.9469	898.961	289.572	153.3	145.601	154.785	158.51	165.44	135.761
ChE(28:0)	0	15.4006	3.5438	2.72583	2.11789	3.6647	3.39065	2.57167	3.12447
ChE(28:1)	0	76.0862	19.433	20.085	16.0018	20.8828	23.5601	17.8556	24.9825
ChE(28:5)	278.085	1289.53	484.237	298.12	238.414	495.392	602.049	312.138	399.345
ChE(28:6)	43.2368	432.368	131.639	104.493	78.7538	95.3544	106.768	73.2658	59.1658
DG(16:0/16:0)	1.55825	4.24684	6.20933	7.4462	12.8004	4.78679	5.92066	5.18981	4.66414
DG(16:0/16:1)	4.28878	1.31952	2.71942	3.66824	7.25295	1.98905	2.54094	2.16478	2.01291
DG(16:0/18:1)	27.4134	11.7599	23.1362	36.8488	43.3185	15.8569	24.5306	21.5849	12.8832
DG(16:1/18:1)	57.0533	32.1788	78.8667	82.5107	93.3761	41.7861	61.4177	49.7069	48.8126
DG(18:0/16:0)	0.683666	2.98914	3.512	4.64593	5.25058	3.68023	4.28631	3.01	2.90103
DG(18:0/18:0)	0.346731	2.61987	2.32556	2.97835	4.5457	2.98896	2.84555	3.01547	2.769
DG(18:0/18:1)	3.42785	6.21761	9.35923	12.8578	9.64747	8.39632	11.2405	9.30947	7.29364
DG(18:0/20:4)	35.9083	103.531	190.541	422.989	354.177	262.327	298.958	285.568	286.484
DG(18:1/18:1)	17.442	47.1031	64.9021	94.8524	91.626	59.3828	51.3061	27.6278	61.8942
DG(18:1/18:2)	146.157	24.1361	80.8803	86.4723	194.194	35.2125	57.5571	60.0583	32.4343
DG(18:1/20:2)	1.47583	13.1249	12.597	34.3854	23.9765	18.8146	22.84	21.7455	19.7468
DG(18:1/20:4)	4.635	13.3151	22.2208	29.7325	31.6558	25.624	17.3744	27.2312	25.5071
DG(20:1/18:1)	0.251345	1.8021	3.82346	3.89465	2.18279	2.01421	3.53309	2.19618	2.50049
DG(26:1/16:0)	0.0856806	1.38274	1.87868	1.8029	0.991354	1.32593	1.62603	1.6319	1.39562
DG(26:1/18:1)	0.133074	3.47069	6.39797	5.93825	3.34737	3.81732	2.88821	4.19494	5.25569
DG(26:6/18:1)	0.289411	1.45382	3.46566	2.93898	2.01394	0.944502	1.26558	0.626245	0.761421
PC(16:0/16:1)	1.87881	0.695043	0.718739	0.669171	0.701863	0.832105	0.267563	0.735662	0.755428
PC(16:0/18:1)	7.7027	2.94908	3.61491	2.81915	2.5615	2.90509	3.92426	3.4995	3.49392
PC(16:0/20:4)	0.0440296	2.17234	2.87335	3.4294	2.19535	3.80018	2.55339	2.52718	4.24137
PC(16:0/22:6)	0.0404738	0.326368	0.655184	0.805636	0.263291	0.540499	0.536129	0.578556	0.768007
PC(16:1/18:2)	0.237667	0.226595	0.267929	0.282258	0.273822	0.240297	0.233175	0.298608	0.300085
PC(18:0/18:0)	0.0296433	0.0448577	0.046545	0.0518875	0.0394789	0.046033	0.037401	0.0324334	0.040804
PC(18:0/18:1)	0.277	1.33695	1.26218	1.60856	1.21521	1.29807	1.67264	1.45565	2.24103
PC(18:0/20:0)	0.00246401	0.00942318	0.00679416	0.00544415	0.00343458	0.00777513	0.00616965	0.00532477	0.00574126
PC(18:0/22:0)	0.00184693	0.0129474	0.0108878	0.00721498	0.00697204	0.0145669	0.0104954	0.00893318	0.0105648
PC(18:1/18:1)	1.32069	3.20013	3.89539	2.64272	2.29981	3.24084	3.20039	2.55255	4.67139
PC(18:1/18:2)	3.34506	1.18656	1.60766	1.5757	1.55328	1.60148	1.71923	2.15511	2.57605
PC(18:1/20:0)	0.0172257	0.0342459	0.0336001	0.0415697	0.0300565	0.0385098	0.0378802	0.0289122	0.0511726
PC(18:1/20:1)	0.0876953	0.228666	0.155621	0.178069	0.144581	0.188452	0.182009	0.182897	0.222592
PC(18:1/20:4)	0.0389652	0.476966	0.498544	0.539499	0.674969	0.55185	0.752613	0.594461	0.915844
PC(18:1/22:0)	0.0093555	0.0204148	0.0103909	0.0204477	0.014666	0.0238144	0.0190554	0.0142616	0.0115173
PC(18:1/22:1)	0.0116735	0.0229943	0.0156708	0.0139929	0.0116147	0.018465	0.0181723	0.0115835	0.0177355
PC(18:1/24:1)	0.00741587	0.0360646	0.0302221	0.0468909	0.0290956	0.0370992	0.0428053	0.0370288	0.0483664
PE(16:0/16:0)	1.43478	0.196589	0.535656	0.496041	0.5805	0.491695	0.369862	0.562869	0.518946
PE(16:0/18:1)	9.84895	3.16336	3.63321	4.14942	2.66084	3.38756	3.60108	4.40619	5.65318
PE(16:0/22:6)	0.134832	3.84537	6.94132	5.11207	5.15943	5.11471	8.53913	6.45906	8.16178
PE(16:1/18:1)	13.0807	4.74813	5.67036	6.09047	4.65853	6.20499	6.86458	6.72646	10.8282
PE(18:0/18:1)	11.5679	7.63286	9.16979	13.2458	9.58109	7.97019	12.3674	10.5228	13.2499
PE(18:0/20:1)	0.243401	0.17445	0.267836	0.263824	0.201525	0.252078	0.324869	0.405913	0.437348
PE(18:0/20:3)	5.94829	3.20914	3.6785	3.54872	3.61005	3.79982	3.53907	5.11401	7.32307
PE(18:0/20:4)	101.913	16.4315	35.4078	41.5397	30.1067	27.5522	37.42	33.0812	53.6534
PE(18:0/22:4)	6.35757	2.94757	4.68119	6.13608	4.91692	3.67223	5.74953	5.29895	5.29585
PE(18:0/22:5)	1.3428	1.04089	0.995025	1.10602	1.06553	1.03806	1.20199	1.02997	1.22936
PE(18:0/22:6)	24.2847	3.7611	8.98779	6.25548	3.69968	4.93374	7.69473	6.1268	7.40086
PE(18:1/18:1)	41.4049	8.56242	23.1767	19.9976	5.25465	19.5912	25.6419	27.2471	34.6567
PE(18:1/18:2)	18.2473	5.54963	7.85179	8.05162	8.68821	2.02238	8.04676	9.44318	13.3463
PE(18:1/22:0)	0.101418	0.0849278	0.0924759	0.135644	0.098737	0.0848575	0.0987705	0.114171	0.154578
PE(18:1/22:4)	4.56575	0.86704	1.64093	1.75849	0.936336	0.817068	1.30071	1.45267	2.32791
PE(18:1/22:6)	9.28368	0.711029	1.91392	2.3755	1.40587	1.86115	2.72472	2.76837	3.52479
PE(18:1/24:0)	0.205012	0.177155	0.19724	0.318487	0.242698	0.215723	0.292877	0.283173	0.273675
PE(18:1/24:1)	0.156724	0.147973	0.15884	0.230743	0.157368	0.174913	0.187882	0.195137	0.29652
PE(20:1/18:1)	0.541508	0.528582	0.827876	0.741368	0.503564	0.699471	0.972012	0.808004	1.16118
PE(24:1/20:4)	0.185601	0.124089	0.114642	0.227498	0.19125	0.171092	0.188454	0.272717	0.326988
PE(24:5/18:0)	0.0183365	0.0864755	0.409043	0.567208	0.507914	0.189837	0.597562	0.628651	0.687707
PE(26:0/18:1)	0.103903	0.0939175	0.109253	0.179012	0.0995311	0.140799	0.177185	0.154288	0.119077
PS(16:0/18:1)	0.252173	0.0655891	0.10999	0.175896	0.102895	0.0716483	0.103989	0.155888	0.0986348
PS(18:0/18:1)	4.77477	1.7609	1.89145	3.32509	2.20478	0.94499	3.61276	1.7127	4.96243
PS(18:0/22:4)	2.14244	0.495011	0.659852	1.39984	0.734012	0.338419	0.656215	1.10587	1.44237
PS(18:1/18:1)	4.54	3.50291	4.01846	2.41776	2.6141	1.34152	0.661478	2.83389	7.26134
SM(d18:1/16:0)	2.40229	1.40346	2.05896	2.26791	1.55537	2.00802	1.78147	2.24718	2.3261
SM(d18:1/16:1)	0.11722	0.124619	0.058434	0.11234	0.125333	0.111572	0.0927987	0.109951	0.162175
SM(d18:1/18:0)	0.00169801	0.0675019	0.0873286	0.0853592	0.0618072	0.0817907	0.0969815	0.100341	0.124796
SM(d18:1/18:1)	0.0270737	0.00788624	0.0119584	0.0148309	0.00911519	0.01238	0.0137707	0.0159054	0.0192719
SM(d18:1/20:0)	0.086458	0.100694	0.0747172	0.104501	0.0690177	0.123176	0.0819119	0.140036	0.204659
SM(d18:1/22:0)	0.269987	0.229205	0.225086	0.234187	0.156744	0.237493	0.261457	0.236604	0.402216
SM(d18:1/22:1)	0.00596624	0.0112288	0.0306051	0.0273782	0.00857513	0.0273559	0.0335906	0.0307455	0.0586533
SM(d18:1/24:1)	1.01532	0.61667	0.639048	1.09665	0.491456	0.515402	0.858148	0.315266	1.12202
SM(d18:1/26:1)	0.0287256	0.0234517	0.0301345	0.0375362	0.0286007	0.0397106	0.0132471	0.0532304	0.0885259
TG(16:0/14:0/16:0)	2.27469	3.96317	4.76745	5.4866	12.5712	5.99537	6.20529	3.86155	1.69624
TG(16:0/14:0/16:1)	4.49401	1.05338	1.73152	5.39616	14.7307	3.90474	7.23828	2.70694	1.1024
TG(16:0/14:0/17:1)	0.52732	0.353459	0.725394	1.19648	4.83443	1.05979	1.02356	1.00596	0.381132
TG(16:0/14:0/18:1)	11.9527	11.1258	18.0288	30.519	74.0667	19.9287	22.4063	24.7838	8.31503
TG(16:0/16:0/16:0)	3.51742	24.198	21.2967	14.84	36.7258	21.3417	12.6508	18.7553	11.687
TG(16:0/16:0/18:1)	17.5306	57.9557	71.3577	70.2147	171.725	62.343	50.553	81.5647	41.949
TG(16:0/16:0/24:0)	0.0412978	5.43101	6.38365	2.94621	4.65724	6.54126	4.80657	4.55116	4.44608
TG(16:0/16:0/24:1)	0.190907	7.9545	10.014	4.11167	8.11206	9.87682	7.09723	9.42734	7.8594
TG(16:0/16:1/16:1)	13.2765	10.8365	18.4046	25.3111	73.5965	22.6195	33.4392	14.2606	7.09797
TG(16:0/16:1/22:4)	5.04376	35.6941	64.7343	55.4593	90.5423	62.2845	43.9394	48.6077	32.4023
TG(16:0/17:1/18:1)	3.15914	6.02507	7.45755	9.34923	29.4702	8.17681	12.1072	13.3697	5.24897
TG(16:0/17:1/24:6)	0.0306175	0.494429	0.494174	0.484437	0.730353	0.657416	0.405072	0.394559	0.206938
TG(16:0/18:1/18:1)	27.3843	63.1954	116.586	113.939	240.858	96.6446	102.567	107.057	53.7907
TG(16:0/18:1/18:2)	42.6938	93.1001	195.02	233.159	396.947	178.826	181.512	238.828	91.9884
TG(16:0/18:1/18:3)	1.90467	28.0836	39.9782	25.5037	6.7975	43.1924	26.3826	18.9401	15.9722
TG(16:0/18:1/20:3)	1.0864	49.1302	60.1279	24.9024	41.3643	50.8191	34.3672	39.9775	22.9136
TG(16:0/18:1/22:4)	1.14283	40.6141	64.5376	42.5232	72.8958	45.4297	36.9431	69.5971	31.4209
TG(16:0/18:1/24:6)	0.307589	10.1741	11.1976	5.7056	16.9513	14.8074	9.7823	10.4387	6.10913
TG(16:0/20:4/22:6)	0.204976	24.6218	17.6073	13.599	16.7193	27.2958	13.551	10.3369	5.75582
TG(16:0/22:6/24:6)	0.00937924	2.59265	2.96657	0.829882	0.958504	2.70556	1.33699	0.527049	0.553577
TG(16:0/24:0/24:1)	0.00445178	2.20459	2.27255	2.73848	2.55017	4.20124	2.99023	3.0969	2.37907
TG(16:1/12:0/18:1)	3.16698	1.09614	1.846	2.83478	10.5996	3.56342	5.35653	2.35165	0.855473
TG(16:1/16:1/16:1)	6.68856	0.80822	2.73802	5.36601	22.7229	1.96948	7.7119	5.36253	1.90103
TG(16:1/16:1/18:1)	32.171	17.1987	43.8485	83.032	195.436	57.2264	68.7355	68.3308	24.6043
TG(16:1/16:1/20:4)	0.250621	2.18725	2.16324	1.46154	3.06004	2.04968	1.02086	1.04157	0.749096
TG(16:1/16:1/22:5)	0.848157	4.51859	6.12341	6.39375	8.48268	4.1616	2.54693	3.36458	1.89949
TG(16:1/17:1/18:1)	6.43866	2.75475	8.47709	13.9823	30.7543	6.86395	11.2548	10.366	2.74992
TG(16:1/18:1/20:4)	1.34791	16.7722	23.7656	15.8738	30.4292	17.5982	8.95914	19.6741	9.47125
TG(16:1/18:1/22:6)	3.21535	42.4459	52.6829	66.4308	84.7427	56.0134	26.7937	43.025	16.3053
TG(16:1/22:6/22:6)	0.0211695	0.517851	0.563892	1.25719	1.57972	0.577535	0.133904	0.648261	0.289899
TG(18:0/16:0/16:0)	2.64356	18.7753	31.0068	25.0083	27.6286	39.5212	25.5958	23.8571	10.657
TG(18:0/16:0/18:0)	0.777596	12.0271	16.1502	8.94026	16.1792	23.1154	15.2418	9.30792	10.1842
TG(18:0/16:0/18:1)	10.6836	31.3652	56.6824	66.2551	80.6791	64.7429	65.8263	50.8753	22.4076
TG(18:0/16:0/24:0)	0.0258212	7.6343	8.44768	5.77257	8.45307	9.50716	7.06662	8.23582	7.11007
TG(18:0/16:0/24:6)	0.0454106	7.2599	6.14204	1.10354	1.79647	7.98187	3.89166	1.34012	1.66197
TG(18:0/17:1/18:0)	0.714992	2.73916	5.28535	4.95072	8.20383	5.08658	5.45057	5.09317	3.61462
TG(18:0/17:1/18:1)	3.00796	6.8216	7.60597	11.1541	25.879	9.65453	11.6832	12.568	8.15221
TG(18:0/18:0/18:0)	0.089367	5.82523	7.01994	2.14233	4.01153	6.98564	4.73959	3.31112	3.63133
TG(18:0/18:0/18:1)	2.34145	13.4728	19.7159	17.9009	26.6675	29.2051	24.8569	24.5268	21.1871
TG(18:0/18:0/20:4)	0.276807	33.005	37.0305	21.1523	28.2897	45.3911	34.6278	34.9357	24.2004
TG(18:0/18:1/18:1)	11.8968	44.6109	77.6321	67.3799	73.2747	68.812	63.9634	61.3975	34.2508
TG(18:0/18:1/20:1)	1.31455	10.5904	12.1909	10.9053	20.1906	15.0572	12.3176	22.6424	11.6642
TG(18:0/18:1/22:3)	0.0262622	11.4997	7.51207	3.96754	4.49378	10.1615	6.32848	8.38519	6.41382
TG(18:1/14:0/17:1)	3.09925	2.45628	5.51798	6.88152	14.0915	5.02673	4.9243	4.04327	1.41813
TG(18:1/14:0/18:1)	25.6826	59.9752	114.713	115.229	198.405	99.4772	82.5134	92.3347	49.413
TG(18:1/17:1/18:1)	5.25765	6.2939	9.57567	14.8012	44.21	9.1876	14.5141	21.576	6.29918
TG(18:1/17:1/18:2)	4.85896	1.32712	6.75016	8.62101	21.5779	4.83663	8.21743	7.31711	2.43025
TG(18:1/17:1/20:3)	0.0512317	0.986571	1.68532	1.01246	2.4709	2.20735	1.59005	1.41465	1.20387
TG(18:1/17:1/20:4)	0.0335563	0.645384	0.799789	0.60062	0.762183	0.743742	0.37346	0.628186	0.250241
TG(18:1/18:1/18:1)	20.8043	57.7606	123.24	148.264	221.611	84.2805	108.938	131.191	71.255
TG(18:1/18:1/18:2)	38.5548	62.2988	174.344	140.081	298.211	109.176	131.639	180.172	64.6657
TG(18:1/18:1/20:2)	3.04702	20.3688	45.9742	34.6874	44.5339	26.2433	22.6301	31.5907	14.3644
TG(18:1/18:1/20:3)	1.5864	23.5083	43.4484	40.3192	49.6744	23.3653	23.2807	31.581	16.8174
TG(18:1/18:1/20:4)	0.319598	16.3032	19.464	10.2247	15.7693	22.549	12.7793	8.87218	6.37401
TG(18:1/18:1/20:5)	2.47991	19.8191	32.0142	30.1215	49.7365	21.9625	13.9738	31.4949	15.7875
TG(18:1/18:1/22:0)	0.200239	14.0514	17.5734	10.2339	14.7579	16.7291	11.8925	10.9924	12.7323
TG(18:1/18:1/22:1)	0.61299	9.50195	14.5768	12.7694	20.4853	15.8708	12.9526	21.9252	13.3559
TG(18:1/18:1/22:4)	0.350838	25.1515	50.7074	25.4456	47.1599	26.3034	20.8433	30.0025	13.7599
TG(18:1/18:1/22:6)	1.09454	26.177	42.8791	21.6726	29.8867	41.1408	28.1741	17.5616	9.15344
TG(18:1/18:1/24:0)	0.145578	19.9854	27.4121	18.7344	25.5903	24.5476	16.9675	29.5125	23.89
TG(18:1/18:1/24:1)	0.150111	24.5498	38.4708	17.6285	39.1932	28.7617	18.5792	39.1389	29.0509
TG(18:1/18:1/24:2)	0.360723	13.4548	27.251	23.3391	38.9576	10.2471	16.9601	14.6714	19.2322
TG(18:1/18:1/24:6)	0.104275	13.3156	24.493	9.71452	15.8408	19.7609	15.7874	11.0304	8.1874
TG(18:1/18:2/22:4)	0.273884	8.76294	39.4573	30.4567	52.8663	19.7014	16.382	21.0582	8.3128
TG(18:1/18:2/22:5)	0	8.08226	26.5119	24.6697	37.4549	8.00752	5.17963	8.37515	5.13322
TG(18:1/18:2/22:6)	2.29789	17.0278	29.799	39.0715	64.2914	22.3242	11.338	22.1385	8.57082
TG(18:1/18:2/24:6)	0.0509613	4.52168	11.1502	8.47229	10.6715	3.36608	2.42028	5.45785	1.86725
TG(18:1/20:2/22:6)	0.0990185	5.71394	10.2575	8.58492	11.7874	6.37211	5.30052	6.10664	2.41633
TG(18:1/20:4/22:5)	0.111575	8.33999	13.1914	12.3377	14.3982	9.06455	4.87172	4.86859	3.33065
TG(18:1/20:4/24:1)	0.0995155	9.60501	27.9491	23.5399	30.5177	10.1869	9.17604	19.6213	5.42399
TG(18:1/22:1/24:6)	0.0366957	5.89608	7.42674	7.41339	9.45507	5.38891	3.66668	7.37041	3.32484
TG(18:1/22:4/22:4)	0.0228444	3.44402	6.14178	3.6248	4.8291	4.79695	3.76708	3.57646	2.13387
TG(18:1/22:4/22:5)	0.0225216	1.72603	5.71336	3.6084	2.79348	2.94834	2.81053	2.21529	1.23851
TG(18:1/22:4/24:0)	0.0107236	7.42446	9.36044	6.25634	8.56855	11.3812	8.00683	13.5166	10.2334
TG(18:1/22:4/24:1)	0.0205747	10.8207	11.8053	6.93511	7.85571	13.8772	12.1942	14.2425	8.41004
TG(18:1/22:5/22:5)	0.0366013	2.47291	5.35758	3.89872	4.19407	2.93148	1.92788	2.01832	1.31851
TG(18:1/22:5/22:6)	0.0126747	4.30762	2.92064	2.15835	2.40845	4.02164	1.8012	1.366	0.725941
TG(18:1/22:6/22:6)	0.0101237	1.4795	2.30315	3.35199	4.18387	1.95349	0.946974	1.68588	0.854583
TG(18:1/22:6/24:6)	0.00189279	0.797889	1.75607	1.22228	1.75124	0.692723	0.439256	0.515645	0.304684
TG(18:1/24:0/24:1)	0.00507421	1.97191	2.42989	2.23457	2.69447	3.55987	3.07267	2.75935	1.84658
TG(18:2/17:1/22:6)	0.0208811	0.215859	0.292981	0.380979	0.71453	0.292147	0.151262	0.325872	0.0819859
TG(18:2/20:4/22:6)	0.101622	5.36042	6.83988	7.33699	9.94806	5.45916	2.56103	3.85254	2.28792
TG(20:0/18:1/20:4)	0.166928	13.8649	16.9452	14.548	21.3988	12.0938	10.3738	13.3333	6.76639
TG(20:1/18:1/18:1)	1.56583	15.5363	39.4697	27.5924	33.4784	24.065	23.4888	27.9764	12.4839
TG(20:1/18:1/20:2)	0.464486	9.49814	21.9953	12.9057	12.8394	11.6611	9.27731	13.6277	5.37828
TG(20:1/18:1/22:5)	0.119763	10.7733	23.8702	14.2841	22.6343	11.1849	11.1212	16.9399	7.13268
TG(20:1/18:1/24:6)	0.0744277	5.86047	16.3387	10.3847	17.047	6.02326	6.29826	11.1969	4.38608
TG(22:4/18:2/24:6)	0.0109171	1.28598	2.46651	1.53464	1.7683	1.4523	1.02262	0.901665	0.446594
TG(24:3/18:1/18:1)	0.182178	6.46425	10.9477	4.65603	18.7111	8.99878	8.95184	15.6153	1.82649
TG(24:4/18:1/18:1)	0.0720096	12.2325	15.3581	11.8211	16.7609	8.94259	9.83422	13.0953	6.4821
TG(24:4/18:1/22:4)	0.0272157	3.61952	4.77071	2.04334	3.16385	4.09541	3.17874	1.8638	1.68209
TG(24:5/17:1/18:1)	0.00427753	0.286721	0.629369	0.464911	0.735018	0.371632	0.280668	0.429313	0.209815
TG(24:5/18:1/22:4)	0.0114385	1.72088	3.46499	2.53874	3.40377	2.59516	1.84377	2.39972	1.20275
TG(24:5/18:1/22:5)	0.0131488	1.22181	3.21071	2.10713	2.35481	1.71254	1.45983	1.67121	0.638134
TG(24:5/18:2/24:6)	0	0.883223	1.42192	1.75898	1.89478	0.848828	0.486663	1.01026	0.303127
TG(26:0/16:0/18:0)	0.00866932	6.42428	4.50808	5.22133	5.60369	6.52266	5.10913	5.19497	4.9935
TG(26:0/16:0/20:0)	0.0038993	1.74208	1.79426	1.8234	1.98931	3.55233	2.36712	1.50306	1.51207
TG(26:0/16:0/22:3)	0.0256737	7.23678	11.444	8.87189	13.2334	9.3708	8.76399	14.3354	8.42057
TG(26:0/16:0/24:0)	0.0010507	0.614209	0.56744	0.263159	0.419658	0.574246	0.516851	0.413817	0.299114
TG(26:0/17:1/18:1)	0.0133622	2.10642	2.47209	3.23846	3.15602	2.43019	2.28283	3.39975	3.22609
TG(26:0/18:1/18:1)	0.0399698	13.1678	18.3811	13.8977	18.9422	17.7231	12.5743	24.5437	18.2331
TG(26:0/18:1/20:3)	0.00782686	6.09674	8.84945	5.14728	6.32396	6.88615	6.44795	9.30432	7.56655
TG(26:0/18:1/22:5)	0.00667567	5.68696	7.61035	4.9439	6.86	6.1671	4.97728	7.52167	4.81855
TG(26:0/18:1/22:6)	0.00967516	3.93825	7.7842	5.58705	7.16464	4.05817	3.90906	4.93462	2.35004
TG(26:0/18:1/24:6)	0.00259209	1.94724	2.79663	1.77225	2.37914	2.10881	1.41255	2.51793	1.43197
TG(26:0/18:2/24:6)	0.00356381	1.31794	1.83704	1.54254	1.5552	2.34699	1.72911	2.8572	0.961933
TG(26:0/24:1/24:1)	0	0.228762	0.164995	0.199771	0.210702	0.234642	0.196331	0.164008	0.134806
TG(26:1/16:0/16:0)	0.100993	11.4877	15.8893	8.29504	14.7874	11.4935	9.42745	15.4629	10.3917
TG(26:1/16:0/18:0)	0.0460043	11.2052	15.1496	13.4684	21.1808	16.9114	14.0678	21.8733	15.6625
TG(26:1/16:0/24:0)	0.00271318	1.90273	1.76576	1.47711	1.46163	1.70904	1.70085	2.16491	1.41217
TG(26:1/18:0/18:0)	0.0118195	7.97232	5.13775	8.6294	9.87686	9.32735	8.16806	10.4101	8.86184
TG(26:1/18:1/18:1)	0.0920577	17.6856	28.6658	18.4413	21.8539	20.074	12.5734	31.5656	18.4931
TG(26:2/18:1/18:1)	0.101289	20.4075	36.7896	19.7653	39.413	11.9569	16.4455	36.5961	23.1825
TG(26:3/18:1/18:1)	0.146	8.68196	24.4025	24.34	44.6316	11.4315	10.2401	21.4704	11.7981
TG(26:5/18:1/18:1)	0.0562603	12.0831	13.0147	14.263	16.3735	11.8317	9.16933	13.0019	5.24972
